# Supplementary material for: ﻿Introducing Muciflexusinthanonensis gen. et sp. nov. and updates on Ochronectria (Hypocreales): New insights from leaf litter fungi in Doi Inthanon National Park, Northern Thailand
Source: MycoKeys. 2025 May 5;117:67–88. doi: 10.3897/mycokeys.117.147002 (PMC12070057; doi:10.3897/mycokeys.117.147002)
Supplement: XML Treatment for Muciflexus [file mycokeys.117.147002-treatment1.xml]

<!DOCTYPE tp:taxon-treatment
  PUBLIC "-//TaxonX//DTD Taxonomic Treatment Publishing DTD v0 20100105//EN" "tax-treatment-NSO.dtd">
<tp:taxon-treatment xmlns:tp="http://www.plazi.org/taxpub"><tp:treatment-meta><kwd-group><label>Taxon classification</label><kwd>
              <named-content content-type="kingdom">Fungi</named-content>
            </kwd><kwd>
              <named-content content-type="order">Hypocreales</named-content>
            </kwd><kwd>
              <named-content content-type="family">Niessliaceae</named-content>
            </kwd></kwd-group><mixed-citation publication-type="journal"><person-group><name><surname>Hittanadurage Silva</surname><given-names>Veenavee S.</given-names></name><name><surname>Jayawardena</surname><given-names>Ruvishika S.</given-names></name><name><surname>Perera</surname><given-names>Rekhani H.</given-names></name><name><surname>Li</surname><given-names>Qirui</given-names></name><name><surname>Hyde</surname><given-names>Kevin D.</given-names></name></person-group><article-title>﻿Introducing <italic><tp:taxon-name><tp:taxon-name-part taxon-name-part-type="genus" reg="Muciflexus">Muciflexus</tp:taxon-name-part><tp:taxon-name-part taxon-name-part-type="species" reg="inthanonensis">inthanonensis</tp:taxon-name-part></tp:taxon-name></italic> gen. et sp. nov. and updates on <italic><tp:taxon-name><tp:taxon-name-part taxon-name-part-type="genus" reg="Ochronectria">Ochronectria</tp:taxon-name-part></tp:taxon-name></italic> (<tp:taxon-name><tp:taxon-name-part taxon-name-part-type="order">Hypocreales</tp:taxon-name-part></tp:taxon-name>): New insights from leaf litter fungi in Doi Inthanon National Park, Northern Thailand</article-title><source>MycoKeys</source><day>05</day><month>05</month><year>2025</year><volume>117</volume><fpage>67</fpage><lpage>88</lpage><pub-id pub-id-type="doi">10.3897/mycokeys.117.147002</pub-id></mixed-citation></tp:treatment-meta><tp:nomenclature><label>﻿</label><tp:taxon-name>
            <object-id xmlns:xlink="http://www.w3.org/1999/xlink" content-type="arpha" xlink:type="simple">AA95E355-D1AE-5568-B5BA-EC254AC29DBD</object-id>
            <tp:taxon-name-part taxon-name-part-type="genus" reg="Muciflexus">Muciflexus</tp:taxon-name-part>
            <object-id xmlns:xlink="http://www.w3.org/1999/xlink" xlink:type="simple">Index Fungorum: IF903024</object-id>
            <object-id xmlns:xlink="http://www.w3.org/1999/xlink" xlink:type="simple">Facesoffungi Number: FoF17005</object-id>
          </tp:taxon-name><tp:taxon-authority>V. S. Silva &amp; Jayaward.</tp:taxon-authority><tp:taxon-status xmlns:xlink="http://www.w3.org/1999/xlink" xlink:type="simple">gen. nov.</tp:taxon-status></tp:nomenclature><tp:treatment-sec sec-type="Classification" id="SECID0ESHAE"><title>Classification.</title><p><tp:taxon-name><tp:taxon-name-part taxon-name-part-type="family">Niessliaceae</tp:taxon-name-part></tp:taxon-name>, <tp:taxon-name><tp:taxon-name-part taxon-name-part-type="order">Hypocreales</tp:taxon-name-part></tp:taxon-name>, <tp:taxon-name><tp:taxon-name-part taxon-name-part-type="subclass">Hypocreomycetidae</tp:taxon-name-part></tp:taxon-name>, <tp:taxon-name><tp:taxon-name-part taxon-name-part-type="class">Sordariomycetes</tp:taxon-name-part></tp:taxon-name>.</p></tp:treatment-sec><tp:treatment-sec sec-type="etymology" id="SECID0EMIAE"><title>Etymology.</title><p>”Muci-” refers to the slimy nature of the conidial masses, and “flexus” refers to the flexibility or branching of the conidiophores.</p></tp:treatment-sec><tp:treatment-sec sec-type="description" id="SECID0ERIAE"><title>Description.</title><p>Surface mycelium composed of hyaline, smooth-walled, branched hyphae. Conidiophores arising directly from hyphae, straight to flexuous, erect, branched, hyaline, arranged in dense clusters or solitarily, cylindrical and slightly tapering towards the apical end. Conidiogenous cells integrated, adhering in slimy masses, apically produce conidia. Conidia often aseptate or multiseptate, granular, fusoid, apex obtuse, base truncate, straight to slightly curved, hyaline, smooth-walled.</p></tp:treatment-sec><tp:treatment-sec sec-type="type species" id="SECID0EWIAE"><title>Type species.</title><p><italic><tp:taxon-name><tp:taxon-name-part taxon-name-part-type="genus" reg="Muciflexus">Muciflexus</tp:taxon-name-part><tp:taxon-name-part taxon-name-part-type="species" reg="inthanonensis">inthanonensis</tp:taxon-name-part></tp:taxon-name></italic> V. S. Silva, K.D. Hyde &amp; Jayaward.</p></tp:treatment-sec></tp:taxon-treatment>
