# Supplementary material for: ﻿Introducing Muciflexusinthanonensis gen. et sp. nov. and updates on Ochronectria (Hypocreales): New insights from leaf litter fungi in Doi Inthanon National Park, Northern Thailand
Source: MycoKeys. 2025 May 5;117:67–88. doi: 10.3897/mycokeys.117.147002 (PMC12070057; doi:10.3897/mycokeys.117.147002)
Supplement: XML Treatment for Muciflexus inthanonensis [file mycokeys.117.147002-treatment2.xml]

<!DOCTYPE tp:taxon-treatment
  PUBLIC "-//TaxonX//DTD Taxonomic Treatment Publishing DTD v0 20100105//EN" "tax-treatment-NSO.dtd">
<tp:taxon-treatment xmlns:tp="http://www.plazi.org/taxpub"><tp:treatment-meta><kwd-group><label>Taxon classification</label><kwd>
              <named-content content-type="kingdom">Fungi</named-content>
            </kwd><kwd>
              <named-content content-type="order">Hypocreales</named-content>
            </kwd><kwd>
              <named-content content-type="family">Niessliaceae</named-content>
            </kwd></kwd-group><mixed-citation publication-type="journal"><person-group><name><surname>Hittanadurage Silva</surname><given-names>Veenavee S.</given-names></name><name><surname>Jayawardena</surname><given-names>Ruvishika S.</given-names></name><name><surname>Perera</surname><given-names>Rekhani H.</given-names></name><name><surname>Li</surname><given-names>Qirui</given-names></name><name><surname>Hyde</surname><given-names>Kevin D.</given-names></name></person-group><article-title>﻿Introducing <italic><tp:taxon-name><tp:taxon-name-part taxon-name-part-type="genus" reg="Muciflexus">Muciflexus</tp:taxon-name-part><tp:taxon-name-part taxon-name-part-type="species" reg="inthanonensis">inthanonensis</tp:taxon-name-part></tp:taxon-name></italic> gen. et sp. nov. and updates on <italic><tp:taxon-name><tp:taxon-name-part taxon-name-part-type="genus" reg="Ochronectria">Ochronectria</tp:taxon-name-part></tp:taxon-name></italic> (<tp:taxon-name><tp:taxon-name-part taxon-name-part-type="order">Hypocreales</tp:taxon-name-part></tp:taxon-name>): New insights from leaf litter fungi in Doi Inthanon National Park, Northern Thailand</article-title><source>MycoKeys</source><day>05</day><month>05</month><year>2025</year><volume>117</volume><fpage>67</fpage><lpage>88</lpage><pub-id pub-id-type="doi">10.3897/mycokeys.117.147002</pub-id></mixed-citation></tp:treatment-meta><tp:nomenclature><label>﻿</label><tp:taxon-name>
            <object-id xmlns:xlink="http://www.w3.org/1999/xlink" content-type="arpha" xlink:type="simple">A6A09E30-EFA3-5A6F-9430-BBE102E811B8</object-id>
            <tp:taxon-name-part taxon-name-part-type="genus" reg="Muciflexus">Muciflexus</tp:taxon-name-part>
            <tp:taxon-name-part taxon-name-part-type="species" reg="inthanonensis">inthanonensis</tp:taxon-name-part>
            <object-id xmlns:xlink="http://www.w3.org/1999/xlink" xlink:type="simple">Index Fungorum: IF903018</object-id>
            <object-id xmlns:xlink="http://www.w3.org/1999/xlink" xlink:type="simple">Facesoffungi Number: FoF17006</object-id>
          </tp:taxon-name><tp:taxon-authority>V. S. Silva, K.D. Hyde &amp; Jayaward.</tp:taxon-authority><tp:taxon-status xmlns:xlink="http://www.w3.org/1999/xlink" xlink:type="simple">sp. nov.</tp:taxon-status><xref ref-type="fig" rid="F1">Fig. 1</xref></tp:nomenclature><tp:treatment-sec sec-type="Holotype" id="SECID0EXKAE"><title>Holotype.</title><p><named-content xmlns:xlink="http://www.w3.org/1999/xlink" content-type="dwc:institutional_code" xlink:title="Mae Fah Laung University Herbarium" xlink:href="http://grbio.org/institution/mae-fah-laung-university-herbarium" xlink:type="simple">MFLU</named-content> 24–0382.</p><fig id="F1" position="float" orientation="portrait"><object-id xmlns:xlink="http://www.w3.org/1999/xlink" content-type="doi" xlink:type="simple">10.3897/mycokeys.117.147002.figure1</object-id><object-id xmlns:xlink="http://www.w3.org/1999/xlink" content-type="arpha" xlink:type="simple">0F5EED64-3FD2-5148-9C68-D8F969AF97BC</object-id><label>Figure 1.</label><caption><p><italic><tp:taxon-name><tp:taxon-name-part taxon-name-part-type="genus" reg="Muciflexus">Muciflexus</tp:taxon-name-part><tp:taxon-name-part taxon-name-part-type="species" reg="inthanonensis">inthanonensis</tp:taxon-name-part></tp:taxon-name></italic> (Holotype MFLU24–0382) <bold>a</bold> host <bold>b</bold> a closer view of the colonies on the host substrate <bold>c–f</bold> conidiophores with attached conidia (arrows <bold>c–d</bold> branched conidiophore, <bold>f</bold> basal septation of conidiophore) <bold>g</bold> conidia <bold>h</bold> germinated spore <bold>i</bold> front and the reverse view of the culture on <abbrev xmlns:xlink="http://www.w3.org/1999/xlink" xlink:title="Malt Extract Agar" id="ABBRID0EEMAE" xlink:type="simple">MEA</abbrev> media <bold>j</bold> front and the reverse view of the culture on <abbrev xmlns:xlink="http://www.w3.org/1999/xlink" xlink:title="Potato Dextrose Agar" id="ABBRID0EKMAE" xlink:type="simple">PDA</abbrev> media. Scale bars: 200 µm (<bold>b</bold>); 20 µm (<bold>c, e, f</bold>); 10 µm (<bold>d, g, h</bold>).</p></caption><graphic xmlns:xlink="http://www.w3.org/1999/xlink" xlink:href="mycokeys-117-067-g001.jpg" position="float" orientation="portrait" xlink:type="simple" id="oo_1322502.jpg"><uri content-type="original_file" xlink:type="simple">https://binary.pensoft.net/fig/1322502</uri></graphic></fig></tp:treatment-sec><tp:treatment-sec sec-type="etymology" id="SECID0EZMAE"><title>Etymology.</title><p>”inthanonensis” refers to the type locality, Doi Inthanon, Thailand.</p></tp:treatment-sec><tp:treatment-sec sec-type="description" id="SECID0EINAE"><title>Description.</title><p>Saprobic on a leaf of a fallen unknown broadleaf species. Sexual morph: Undetermined. Asexual morph: Hyphomycetous, erect, appear in solitary or in groups. Surface mycelium composed of branched, hyaline, smooth-walled hyphae. Conidiophores erect, simple or occasionally branched, straight to flexuous, arranged in dense clusters or solitary, arising directly from hyphae, with 0–1 basal septa, cylindrical, slightly tapering towards the apical end, hyaline, smooth-walled, 19.5–85 (x̄ = 55.3, n = 10) µm, base 2.2–3.2 (x̄ = 2.6, n = 10) µm, apex 1.3–1.9 (x̄ = 1.5, n = 10) µm. Conidiogenous cells integrated, apically produce 1–4 conidia, adhering in slimy masses. Conidia solitary or occasionally grouped, straight to slightly curved, often aseptate or 1-septate or rarely 2–3 septate, granular, fusoid, apex obtuse, base truncate, hyaline, smooth-walled, 10.5–19 (x̄ = 13.9, n = 68) × 2.1–3.3 (x̄ = 2.7, n = 68) µm, L/W 5.14.</p></tp:treatment-sec><tp:treatment-sec sec-type="description" id="SECID0ENNAE"><title>Culture characteristics.</title><p>In both <abbrev xmlns:xlink="http://www.w3.org/1999/xlink" xlink:title="Potato Dextrose Agar" id="ABBRID0ETNAE" xlink:type="simple">PDA</abbrev> and <abbrev xmlns:xlink="http://www.w3.org/1999/xlink" xlink:title="Malt Extract Agar" id="ABBRID0EXNAE" xlink:type="simple">MEA</abbrev> media, culture diameter reaches an average of 6 mm within 5 days. On both media, colonies are flat. After about 45 days on the <abbrev xmlns:xlink="http://www.w3.org/1999/xlink" xlink:title="Potato Dextrose Agar" id="ABBRID0E2NAE" xlink:type="simple">PDA</abbrev> media in the front, it develops in the buff with sparse white aerial mycelium at the centre. On the reverse also, it develops into buff with a smooth, entire margin. On the <abbrev xmlns:xlink="http://www.w3.org/1999/xlink" xlink:title="Malt Extract Agar" id="ABBRID0E6NAE" xlink:type="simple">MEA</abbrev> media in front view, it develops into sparse mycelium white at the centre with an orangish margin ring extending to white aerial mycelium. On the reverse, it is buff and concentric rings gradually becoming light.</p></tp:treatment-sec><tp:treatment-sec sec-type="material" id="SECID0EDOAE"><title>Material examined.</title><p>Thailand • Chiang Mai Province, Doi Inthanon National Park, on a fallen unidentified broadleaf species, 30 November 2022, V. S. Hittanadurage Silva, V046 (holotype <named-content xmlns:xlink="http://www.w3.org/1999/xlink" content-type="dwc:institutional_code" xlink:title="Mae Fah Laung University Herbarium" xlink:href="http://grbio.org/institution/mae-fah-laung-university-herbarium" xlink:type="simple">MFLU</named-content> 24–0382); ex-type living culture (MFULCC 24–0502).</p></tp:treatment-sec><tp:treatment-sec sec-type="GenBank accession numbers" id="SECID0ENOAE"><title>GenBank accession numbers.</title><p><abbrev xmlns:xlink="http://www.w3.org/1999/xlink" xlink:title="transcribed spacer regions" id="ABBRID0ETOAE" xlink:type="simple">ITS</abbrev>: <ext-link xmlns:xlink="http://www.w3.org/1999/xlink" xlink:href="PQ528132" ext-link-type="gen" xlink:type="simple">PQ528132</ext-link>, <abbrev xmlns:xlink="http://www.w3.org/1999/xlink" xlink:title="large subunit rRNA gen" id="ABBRID0E3OAE" xlink:type="simple">LSU</abbrev>: <ext-link xmlns:xlink="http://www.w3.org/1999/xlink" xlink:href="PQ528133" ext-link-type="gen" xlink:type="simple">PQ528133</ext-link>, SSU: <ext-link xmlns:xlink="http://www.w3.org/1999/xlink" xlink:href="PQ528134" ext-link-type="gen" xlink:type="simple">PQ528134</ext-link>, <italic><abbrev xmlns:xlink="http://www.w3.org/1999/xlink" xlink:title="RNA polymerase II subunit two gene" id="ABBRID0ELPAE" xlink:type="simple">rpb2</abbrev></italic>: <ext-link xmlns:xlink="http://www.w3.org/1999/xlink" xlink:href="PQ590309" ext-link-type="gen" xlink:type="simple">PQ590309</ext-link>, <italic>tef1</italic>–<italic>α</italic>: <ext-link xmlns:xlink="http://www.w3.org/1999/xlink" xlink:href="PQ568247" ext-link-type="gen" xlink:type="simple">PQ568247</ext-link>.</p><p>In the phylogenetic tree, the dataset comprised 58 strains representing <tp:taxon-name><tp:taxon-name-part taxon-name-part-type="family">Niessliaceae</tp:taxon-name-part></tp:taxon-name>, including <italic>incertae sedis</italic> taxa. Following <xref ref-type="bibr" rid="B12">Hou et al. (2023)</xref>, taxa with the species name, which are not yet formally accepted or validated under the International Code of Nomenclature for fungi, were also included. They are represented within “”. The outgroup is represented by four taxa from <tp:taxon-name><tp:taxon-name-part taxon-name-part-type="family">Nothoacremoniaceae</tp:taxon-name-part></tp:taxon-name> (CBS 416.68, CBS 190.70, CBS 587.73, and CBS 397.70). The final concatenated nucleotide alignment was composed of <abbrev xmlns:xlink="http://www.w3.org/1999/xlink" xlink:title="transcribed spacer regions" id="ABBRID0EPQAE" xlink:type="simple">ITS</abbrev>, <abbrev xmlns:xlink="http://www.w3.org/1999/xlink" xlink:title="large subunit rRNA gen" id="ABBRID0ETQAE" xlink:type="simple">LSU</abbrev>, <italic><abbrev xmlns:xlink="http://www.w3.org/1999/xlink" xlink:title="RNA polymerase II subunit two gene" id="ABBRID0EYQAE" xlink:type="simple">rpb2</abbrev></italic>, and <italic>tef1</italic>–<italic>α</italic> with 2974 sites in total (<abbrev xmlns:xlink="http://www.w3.org/1999/xlink" xlink:title="transcribed spacer regions" id="ABBRID0EARAE" xlink:type="simple">ITS</abbrev> = 1–569; <abbrev xmlns:xlink="http://www.w3.org/1999/xlink" xlink:title="large subunit rRNA gen" id="ABBRID0EERAE" xlink:type="simple">LSU</abbrev> = 570–1410; <italic><abbrev xmlns:xlink="http://www.w3.org/1999/xlink" xlink:title="RNA polymerase II subunit two gene" id="ABBRID0EJRAE" xlink:type="simple">rpb2</abbrev></italic> = 1411–2166; <italic>tef1</italic>–<italic>α</italic> = 2167–2974). The maximum likelihood and Bayesian analyses yielded similar tree topologies, which are combined in Fig. <xref ref-type="fig" rid="F2">2</xref>. The maximum likelihood tree default setting in the IQ-TREE web server was used, and for the <abbrev xmlns:xlink="http://www.w3.org/1999/xlink" xlink:title="Bayesian Inference" id="ABBRID0EVRAE" xlink:type="simple">BI</abbrev> tree, the combined region run quality was checked using Tracer v1.7.2 after the runs were completed. All runs were conducted with effective sample size (ESS) values for all parameters. The alignment contained 1,340 unique sites (<abbrev xmlns:xlink="http://www.w3.org/1999/xlink" xlink:title="transcribed spacer regions" id="ABBRID0EZRAE" xlink:type="simple">ITS</abbrev> = 357; <abbrev xmlns:xlink="http://www.w3.org/1999/xlink" xlink:title="large subunit rRNA gen" id="ABBRID0E4RAE" xlink:type="simple">LSU</abbrev> = 273; <italic><abbrev xmlns:xlink="http://www.w3.org/1999/xlink" xlink:title="RNA polymerase II subunit two gene" id="ABBRID0ECSAE" xlink:type="simple">rpb2</abbrev></italic> = 406; <italic>tef1</italic>–<italic>α</italic> = 304).</p><fig id="F2" position="float" orientation="portrait"><object-id xmlns:xlink="http://www.w3.org/1999/xlink" content-type="doi" xlink:type="simple">10.3897/mycokeys.117.147002.figure2</object-id><object-id xmlns:xlink="http://www.w3.org/1999/xlink" content-type="arpha" xlink:type="simple">6AEBD1DA-6D66-5172-A2C4-E40B6E5D9999</object-id><label>Figure 2.</label><caption><p>Maximum likelihood phylogenetic tree generated from <abbrev xmlns:xlink="http://www.w3.org/1999/xlink" xlink:title="transcribed spacer regions" id="ABBRID0ESSAE" xlink:type="simple">ITS</abbrev>, <abbrev xmlns:xlink="http://www.w3.org/1999/xlink" xlink:title="large subunit rRNA gen" id="ABBRID0EWSAE" xlink:type="simple">LSU</abbrev>, <italic><abbrev xmlns:xlink="http://www.w3.org/1999/xlink" xlink:title="RNA polymerase II subunit two gene" id="ABBRID0E2SAE" xlink:type="simple">rpb2</abbrev></italic>, and <italic>tef1</italic>–<italic>α</italic> sequence data of selected taxa from <tp:taxon-name><tp:taxon-name-part taxon-name-part-type="family">Niessliaceae</tp:taxon-name-part></tp:taxon-name>. The tree is rooted with four taxa from <tp:taxon-name><tp:taxon-name-part taxon-name-part-type="family">Nothoacremoniaceae</tp:taxon-name-part></tp:taxon-name> (CBS 416.68, CBS 190.70, CBS 587.73, and CBS 397.70B). The newly generated sequence is in bold blue. Holotype and ex-type strains are in bold text. Bayesian posterior probabilities (BYPP) ≥ 0.95 and maximum likelihood bootstrap (MLBS) values ≥ 70% are shown at the nodes.</p></caption><graphic xmlns:xlink="http://www.w3.org/1999/xlink" xlink:href="mycokeys-117-067-g002.jpg" position="float" orientation="portrait" xlink:type="simple" id="oo_1322503.jpg"><uri content-type="original_file" xlink:type="simple">https://binary.pensoft.net/fig/1322503</uri></graphic></fig></tp:treatment-sec><tp:treatment-sec sec-type="notes" id="SECID0ESTAE"><title>Notes.</title><p><xref ref-type="bibr" rid="B12">Hou et al. (2023)</xref> conducted phylogenetic analyses identifying two distinct clades (Clade G &amp; Clade H) within the family <tp:taxon-name><tp:taxon-name-part taxon-name-part-type="family">Niessliaceae</tp:taxon-name-part></tp:taxon-name>. The authors highlighted that the phylogenetic relationships within <tp:taxon-name><tp:taxon-name-part taxon-name-part-type="family">Niessliaceae</tp:taxon-name-part></tp:taxon-name> remain unresolved, with several genera, viz., <italic><tp:taxon-name><tp:taxon-name-part taxon-name-part-type="genus" reg="Niesslia">Niesslia</tp:taxon-name-part></tp:taxon-name></italic>, <italic><tp:taxon-name><tp:taxon-name-part taxon-name-part-type="genus" reg="Cylindromonium">Cylindromonium</tp:taxon-name-part></tp:taxon-name></italic>, and <italic><tp:taxon-name><tp:taxon-name-part taxon-name-part-type="genus" reg="Trichonectria">Trichonectria</tp:taxon-name-part></tp:taxon-name></italic>, exhibiting polyphyletic characteristics (<xref ref-type="bibr" rid="B12">Hou et al. 2023</xref>).</p><p>In our analysis, <italic><tp:taxon-name><tp:taxon-name-part taxon-name-part-type="genus" reg="Muciflexus">Muciflexus</tp:taxon-name-part><tp:taxon-name-part taxon-name-part-type="species" reg="inthanonensis">inthanonensis</tp:taxon-name-part></tp:taxon-name></italic> clustered within H. <tp:taxon-name><tp:taxon-name-part taxon-name-part-type="family">Niessliaceae</tp:taxon-name-part></tp:taxon-name> (<xref ref-type="bibr" rid="B12">Hou et al. 2023</xref>), alongside taxa from <italic><tp:taxon-name><tp:taxon-name-part taxon-name-part-type="genus" reg="Cylindromonium">Cylindromonium</tp:taxon-name-part></tp:taxon-name></italic>, <italic><tp:taxon-name><tp:taxon-name-part taxon-name-part-type="genus" reg="Trichonectria">Trichonectria</tp:taxon-name-part></tp:taxon-name></italic>, and <italic><tp:taxon-name><tp:taxon-name-part taxon-name-part-type="genus" reg="Phialoseptomonium">Phialoseptomonium</tp:taxon-name-part></tp:taxon-name></italic>. However, <italic><tp:taxon-name><tp:taxon-name-part taxon-name-part-type="genus" reg="Trichonectria">Trichonectria</tp:taxon-name-part></tp:taxon-name></italic> is currently classified as <tp:taxon-name><tp:taxon-name-part taxon-name-part-type="order">Hypocreales</tp:taxon-name-part></tp:taxon-name> genera <italic>incertae sedis</italic> (<xref ref-type="bibr" rid="B32">Perera et al. 2023</xref>; <xref ref-type="bibr" rid="B17">Hyde et al. 2024</xref>). <italic><tp:taxon-name><tp:taxon-name-part taxon-name-part-type="genus" reg="Muciflexus">Muciflexus</tp:taxon-name-part><tp:taxon-name-part taxon-name-part-type="species" reg="inthanonensis">inthanonensis</tp:taxon-name-part></tp:taxon-name></italic> formed a sister clade to <italic><tp:taxon-name><tp:taxon-name-part taxon-name-part-type="genus" reg="Trichonectria">Trichonectria</tp:taxon-name-part><tp:taxon-name-part taxon-name-part-type="species" reg="setadpressa">setadpressa</tp:taxon-name-part></tp:taxon-name></italic>, with a BYPP of 0.98 and MLBS of 89% statistical support. The noticeable branch length difference suggests that <italic><tp:taxon-name><tp:taxon-name-part taxon-name-part-type="genus" reg="Muciflexus">M.</tp:taxon-name-part><tp:taxon-name-part taxon-name-part-type="species" reg="inthanonensis">inthanonensis</tp:taxon-name-part></tp:taxon-name></italic> forms a distinct lineage, which may be attributed to the inclusion of two additional gene regions (<italic><abbrev xmlns:xlink="http://www.w3.org/1999/xlink" xlink:title="RNA polymerase II subunit two gene" id="ABBRID0ECYAE" xlink:type="simple">rpb2</abbrev></italic> and <italic>tef1–α</italic>) not available for <italic><tp:taxon-name><tp:taxon-name-part taxon-name-part-type="genus" reg="Trichonectria">T.</tp:taxon-name-part><tp:taxon-name-part taxon-name-part-type="species" reg="setadpressa">setadpressa</tp:taxon-name-part></tp:taxon-name></italic> and potential genetic novelty. Morphologically, <italic><tp:taxon-name><tp:taxon-name-part taxon-name-part-type="genus" reg="Trichonectria">T.</tp:taxon-name-part><tp:taxon-name-part taxon-name-part-type="species" reg="setadpressa">setadpressa</tp:taxon-name-part></tp:taxon-name></italic> is characterised by sporodochia-like conidiomata with subglobose to broadly ellipsoidal conidia as its asexual morph (<xref ref-type="bibr" rid="B10">Flakus et al. 2019</xref>), whereas <italic><tp:taxon-name><tp:taxon-name-part taxon-name-part-type="genus" reg="Muciflexus">M.</tp:taxon-name-part><tp:taxon-name-part taxon-name-part-type="species" reg="inthanonensis">inthanonensis</tp:taxon-name-part></tp:taxon-name></italic> produces clusters of simple or occasionally branched conidiophores with fusoid conidia. Additionally, <italic><tp:taxon-name><tp:taxon-name-part taxon-name-part-type="genus" reg="Trichonectria">Trichonectria</tp:taxon-name-part></tp:taxon-name></italic> is a lichenicolous genus (<xref ref-type="bibr" rid="B32">Perera et al. 2023</xref>), while <italic><tp:taxon-name><tp:taxon-name-part taxon-name-part-type="genus" reg="Muciflexus">M.</tp:taxon-name-part><tp:taxon-name-part taxon-name-part-type="species" reg="inthanonensis">inthanonensis</tp:taxon-name-part></tp:taxon-name></italic> is saprobic, found on a fallen unidentified broadleaf species. Furthermore, a pairwise comparison of all gene regions between <italic><tp:taxon-name><tp:taxon-name-part taxon-name-part-type="genus" reg="Muciflexus">M.</tp:taxon-name-part><tp:taxon-name-part taxon-name-part-type="species" reg="inthanonensis">inthanonensis</tp:taxon-name-part></tp:taxon-name></italic> and <italic><tp:taxon-name><tp:taxon-name-part taxon-name-part-type="genus" reg="Trichonectria">T.</tp:taxon-name-part><tp:taxon-name-part taxon-name-part-type="species" reg="setadpressa">setadpressa</tp:taxon-name-part></tp:taxon-name></italic> (Table <xref ref-type="table" rid="T2">2</xref>) provides further evidence supporting the genetic distinctiveness of the newly introduced genus.</p><table-wrap id="T2" position="float" orientation="portrait"><label>Table 2.</label><caption><p>Pairwise base pair (Bp) comparison of <italic><tp:taxon-name><tp:taxon-name-part taxon-name-part-type="genus" reg="Muciflexus">Muciflexus</tp:taxon-name-part><tp:taxon-name-part taxon-name-part-type="species" reg="inthanonensis">inthanonensis</tp:taxon-name-part></tp:taxon-name></italic> to other related taxa.</p></caption><table id="TID0E2HCK" rules="all"><tbody><tr><th rowspan="2" colspan="1"/><th rowspan="1" colspan="2"><italic><tp:taxon-name><tp:taxon-name-part taxon-name-part-type="genus" reg="Cylindromonium">Cylindromonium</tp:taxon-name-part><tp:taxon-name-part taxon-name-part-type="species" reg="eugeniicola">eugeniicola</tp:taxon-name-part></tp:taxon-name></italic> (CPC 37170)</th><th rowspan="1" colspan="2"><italic><tp:taxon-name><tp:taxon-name-part taxon-name-part-type="genus" reg="Trichonectria">Trichonectria</tp:taxon-name-part><tp:taxon-name-part taxon-name-part-type="species" reg="setadpressa">setadpressa</tp:taxon-name-part></tp:taxon-name></italic> (JE 20–13)</th><th rowspan="1" colspan="2"><italic><tp:taxon-name><tp:taxon-name-part taxon-name-part-type="genus" reg="Phialoseptomonium">Phialoseptomonium</tp:taxon-name-part><tp:taxon-name-part taxon-name-part-type="species" reg="eucalypti">eucalypti</tp:taxon-name-part></tp:taxon-name></italic> (CBS 145542)</th><th rowspan="1" colspan="2"><italic><tp:taxon-name><tp:taxon-name-part taxon-name-part-type="genus" reg="Phialoseptomonium">Phialoseptomonium</tp:taxon-name-part><tp:taxon-name-part taxon-name-part-type="species" reg="junci">junci</tp:taxon-name-part></tp:taxon-name></italic> (CBS 148307)</th></tr><tr><th rowspan="1" colspan="1">Bp differences</th><th rowspan="1" colspan="1">Gaps</th><th rowspan="1" colspan="1">Bp differences</th><th rowspan="1" colspan="1">Gaps</th><th rowspan="1" colspan="1">Bp differences</th><th rowspan="1" colspan="1">Gaps</th><th rowspan="1" colspan="1">Bp differences</th><th rowspan="1" colspan="1">Gaps</th></tr><tr><td rowspan="1" colspan="1">
                    <bold>
                      <abbrev xmlns:xlink="http://www.w3.org/1999/xlink" xlink:title="transcribed spacer regions" id="ABBRID0EU5AE" xlink:type="simple">ITS</abbrev>
                    </bold>
                  </td><td rowspan="1" colspan="1">96/588(16%)</td><td rowspan="1" colspan="1">31/588(5%)</td><td rowspan="1" colspan="1">95/573(17%)</td><td rowspan="1" colspan="1">36/573(6%)</td><td rowspan="1" colspan="1">104/588(18%)</td><td rowspan="1" colspan="1">36/588(6%)</td><td rowspan="1" colspan="1">99/588(17%)</td><td rowspan="1" colspan="1">38/588(6%)</td></tr><tr><td rowspan="1" colspan="1">
                    <bold>
                      <abbrev xmlns:xlink="http://www.w3.org/1999/xlink" xlink:title="large subunit rRNA gen" id="ABBRID0EW6AE" xlink:type="simple">LSU</abbrev>
                    </bold>
                  </td><td rowspan="1" colspan="1">10/414(2%)</td><td rowspan="1" colspan="1">0/414(0%)</td><td rowspan="1" colspan="1">7/402(2%)</td><td rowspan="1" colspan="1">2/402(0%)</td><td rowspan="1" colspan="1">15/424(4%)</td><td rowspan="1" colspan="1">0/424(0%)</td><td rowspan="1" colspan="1">20/408(5%)</td><td rowspan="1" colspan="1">3/408(0%)</td></tr><tr><td rowspan="1" colspan="1">
                    <bold><italic>tef1</italic>–<italic>α</italic></bold>
                  </td><td rowspan="1" colspan="1">66/768(9%)</td><td rowspan="1" colspan="1">2/768(0%)</td><td rowspan="1" colspan="1">N/A</td><td rowspan="1" colspan="1">N/A</td><td rowspan="1" colspan="1">81/770(11%)</td><td rowspan="1" colspan="1">6/770(0%)</td><td rowspan="1" colspan="1">N/A</td><td rowspan="1" colspan="1">N/A</td></tr><tr><td rowspan="1" colspan="1">
                    <bold>
                      <italic>
                        <abbrev xmlns:xlink="http://www.w3.org/1999/xlink" xlink:title="RNA polymerase II subunit two gene" id="ABBRID0E5BAG" xlink:type="simple">rpb2</abbrev>
                      </italic>
                    </bold>
                  </td><td rowspan="1" colspan="1">N/A</td><td rowspan="1" colspan="1">N/A</td><td rowspan="1" colspan="1">N/A</td><td rowspan="1" colspan="1">N/A</td><td rowspan="1" colspan="2">No significant similarity</td><td rowspan="1" colspan="1">N/A</td><td rowspan="1" colspan="1">N/A</td></tr></tbody></table><table-wrap-foot><fn><p>N/A – Sequence is not available.</p></fn></table-wrap-foot></table-wrap><p>Morphologically, <italic><tp:taxon-name><tp:taxon-name-part taxon-name-part-type="genus" reg="Muciflexus">Muciflexus</tp:taxon-name-part><tp:taxon-name-part taxon-name-part-type="species" reg="inthanonensis">inthanonensis</tp:taxon-name-part></tp:taxon-name></italic> closely resembles <italic><tp:taxon-name><tp:taxon-name-part taxon-name-part-type="genus" reg="Phialoseptomonium">Phialoseptomonium</tp:taxon-name-part></tp:taxon-name></italic>, particularly in spore characteristics. Its solitary fusoid conidia, which are granular, hyaline, smooth-walled, and adhere in slimy masses, are similar to those of <italic><tp:taxon-name><tp:taxon-name-part taxon-name-part-type="genus" reg="Phialoseptomonium">Phialoseptomonium</tp:taxon-name-part></tp:taxon-name></italic> (<xref ref-type="bibr" rid="B4">Crous et al. 2019</xref>a). However, <italic><tp:taxon-name><tp:taxon-name-part taxon-name-part-type="genus" reg="Muciflexus">M.</tp:taxon-name-part><tp:taxon-name-part taxon-name-part-type="species" reg="inthanonensis">inthanonensis</tp:taxon-name-part></tp:taxon-name></italic> can be distinguished by its aseptate or 1–3-septate, grouped conidia and comparatively smaller spore size (<italic><tp:taxon-name><tp:taxon-name-part taxon-name-part-type="genus" reg="Phialoseptomonium">P.</tp:taxon-name-part><tp:taxon-name-part taxon-name-part-type="species" reg="eucalypti">eucalypti</tp:taxon-name-part></tp:taxon-name></italic>: L/W = 6.7, <italic><tp:taxon-name><tp:taxon-name-part taxon-name-part-type="genus" reg="Phialoseptomonium">P.</tp:taxon-name-part><tp:taxon-name-part taxon-name-part-type="species" reg="junci">junci</tp:taxon-name-part></tp:taxon-name></italic>: L/W = 6.2, <italic><tp:taxon-name><tp:taxon-name-part taxon-name-part-type="genus" reg="Muciflexus">M.</tp:taxon-name-part><tp:taxon-name-part taxon-name-part-type="species" reg="inthanonensis">inthanonensis</tp:taxon-name-part></tp:taxon-name></italic>: L/W = 5.14). Phylogenetically, <italic><tp:taxon-name><tp:taxon-name-part taxon-name-part-type="genus" reg="Muciflexus">M.</tp:taxon-name-part><tp:taxon-name-part taxon-name-part-type="species" reg="inthanonensis">inthanonensis</tp:taxon-name-part></tp:taxon-name></italic> clusters distantly from <italic><tp:taxon-name><tp:taxon-name-part taxon-name-part-type="genus" reg="Phialoseptomonium">Phialoseptomonium</tp:taxon-name-part></tp:taxon-name></italic>. While <italic><tp:taxon-name><tp:taxon-name-part taxon-name-part-type="genus" reg="Phialoseptomonium">Phialoseptomonium</tp:taxon-name-part></tp:taxon-name></italic> species have been reported as saprobes, taxonomic differentiation based on genetic data is also crucial. According to <xref ref-type="bibr" rid="B33">Raja et al. 2017</xref>, variation in the <abbrev xmlns:xlink="http://www.w3.org/1999/xlink" xlink:title="large subunit rRNA gen" id="ABBRID0EDGAG" xlink:type="simple">LSU</abbrev> gene region is indicative of differences at intermediate taxonomic levels, such as family and genus. Pairwise comparisons between <italic><tp:taxon-name><tp:taxon-name-part taxon-name-part-type="genus" reg="Muciflexus">M.</tp:taxon-name-part><tp:taxon-name-part taxon-name-part-type="species" reg="inthanonensis">inthanonensis</tp:taxon-name-part></tp:taxon-name></italic> and <italic><tp:taxon-name><tp:taxon-name-part taxon-name-part-type="genus" reg="Phialoseptomonium">Phialoseptomonium</tp:taxon-name-part></tp:taxon-name></italic> species (Table <xref ref-type="table" rid="T2">2</xref>) further support the likelihood that <italic><tp:taxon-name><tp:taxon-name-part taxon-name-part-type="genus" reg="Muciflexus">M.</tp:taxon-name-part><tp:taxon-name-part taxon-name-part-type="species" reg="inthanonensis">inthanonensis</tp:taxon-name-part></tp:taxon-name></italic> does not belong to the same genus.</p><p><italic><tp:taxon-name><tp:taxon-name-part taxon-name-part-type="genus" reg="Cylindromonium">Cylindromonium</tp:taxon-name-part></tp:taxon-name></italic> exhibits polyphyletic behaviour and was established to accommodate <italic><tp:taxon-name><tp:taxon-name-part taxon-name-part-type="genus" reg="Acremonium">Acremonium</tp:taxon-name-part></tp:taxon-name></italic>-like taxa characterised by unbranched, hyaline conidiophores and cylindrical conidia (<xref ref-type="bibr" rid="B4">Crous et al. 2019</xref>b). Apart from <italic><tp:taxon-name><tp:taxon-name-part taxon-name-part-type="genus" reg="Cylindromonium">C.</tp:taxon-name-part><tp:taxon-name-part taxon-name-part-type="species" reg="alloxyli">alloxyli</tp:taxon-name-part></tp:taxon-name></italic> and <italic><tp:taxon-name><tp:taxon-name-part taxon-name-part-type="genus" reg="Cylindromonium">C.</tp:taxon-name-part><tp:taxon-name-part taxon-name-part-type="species" reg="eugeniicola">eugeniicola</tp:taxon-name-part></tp:taxon-name></italic>, the remaining members of the genus are lichenicolous (Suppl. material <xref ref-type="supplementary-material" rid="S2">2</xref>). <italic><tp:taxon-name><tp:taxon-name-part taxon-name-part-type="genus" reg="Cylindromonium">Cylindromonium</tp:taxon-name-part><tp:taxon-name-part taxon-name-part-type="species" reg="alloxyli">alloxyli</tp:taxon-name-part></tp:taxon-name></italic> is mycophilic on <italic><tp:taxon-name><tp:taxon-name-part taxon-name-part-type="genus" reg="Meliola">Meliola</tp:taxon-name-part></tp:taxon-name></italic> and was found on <italic><tp:taxon-name><tp:taxon-name-part taxon-name-part-type="genus" reg="Alloxylon">Alloxylon</tp:taxon-name-part><tp:taxon-name-part taxon-name-part-type="species" reg="pinnatum">pinnatum</tp:taxon-name-part></tp:taxon-name></italic> leaves (<xref ref-type="bibr" rid="B7">Crous et al. 2020</xref>), whereas <italic><tp:taxon-name><tp:taxon-name-part taxon-name-part-type="genus" reg="Cylindromonium">C.</tp:taxon-name-part><tp:taxon-name-part taxon-name-part-type="species" reg="eugeniicola">eugeniicola</tp:taxon-name-part></tp:taxon-name></italic> is saprobic on leaves (<xref ref-type="bibr" rid="B4">Crous et al. 2019</xref>). <xref ref-type="bibr" rid="B4">Crous et al. 2019</xref>b mentioned the morphological resemblance between <italic><tp:taxon-name><tp:taxon-name-part taxon-name-part-type="genus" reg="Cylindromonium">Cylindromonium</tp:taxon-name-part></tp:taxon-name></italic> and <italic><tp:taxon-name><tp:taxon-name-part taxon-name-part-type="genus" reg="Phialoseptomonium">Phialoseptomonium</tp:taxon-name-part></tp:taxon-name></italic>; however, they can be distinguished by the cylindrical conidia of <italic><tp:taxon-name><tp:taxon-name-part taxon-name-part-type="genus" reg="Cylindromonium">Cylindromonium</tp:taxon-name-part></tp:taxon-name></italic>. Based on this, pairwise genetic distances were calculated among all <italic><tp:taxon-name><tp:taxon-name-part taxon-name-part-type="genus" reg="Cylindromonium">Cylindromonium</tp:taxon-name-part></tp:taxon-name></italic> and <italic><tp:taxon-name><tp:taxon-name-part taxon-name-part-type="genus" reg="Phialoseptomonium">Phialoseptomonium</tp:taxon-name-part></tp:taxon-name></italic> species (Suppl. material <xref ref-type="supplementary-material" rid="S3">3</xref>), with the resulting <italic>p</italic>-distance values presented in Table <xref ref-type="table" rid="T3">3</xref>. These values were then compared against the <italic>p</italic>-distance values of <italic><tp:taxon-name><tp:taxon-name-part taxon-name-part-type="genus" reg="Muciflexus">Muciflexus</tp:taxon-name-part><tp:taxon-name-part taxon-name-part-type="species" reg="inthanonensis">inthanonensis</tp:taxon-name-part></tp:taxon-name></italic> with both <italic><tp:taxon-name><tp:taxon-name-part taxon-name-part-type="genus" reg="Cylindromonium">Cylindromonium</tp:taxon-name-part></tp:taxon-name></italic> and <italic><tp:taxon-name><tp:taxon-name-part taxon-name-part-type="genus" reg="Phialoseptomonium">Phialoseptomonium</tp:taxon-name-part></tp:taxon-name></italic>, yielding the following results: <abbrev xmlns:xlink="http://www.w3.org/1999/xlink" xlink:title="transcribed spacer regions" id="ABBRID0ESMAG" xlink:type="simple">ITS</abbrev>: 0.14–0.19, <abbrev xmlns:xlink="http://www.w3.org/1999/xlink" xlink:title="large subunit rRNA gen" id="ABBRID0EWMAG" xlink:type="simple">LSU</abbrev>: 0.12–0.06, <italic>tef1–α</italic>: 0.12–0.15, and <italic><abbrev xmlns:xlink="http://www.w3.org/1999/xlink" xlink:title="RNA polymerase II subunit two gene" id="ABBRID0E4MAG" xlink:type="simple">rpb2</abbrev></italic>: 0.31–0.40. These values fall within or exceed the range that differentiates <italic><tp:taxon-name><tp:taxon-name-part taxon-name-part-type="genus" reg="Cylindromonium">Cylindromonium</tp:taxon-name-part></tp:taxon-name></italic> and <italic><tp:taxon-name><tp:taxon-name-part taxon-name-part-type="genus" reg="Phialoseptomonium">Phialoseptomonium</tp:taxon-name-part></tp:taxon-name></italic>. Additionally, <italic><tp:taxon-name><tp:taxon-name-part taxon-name-part-type="genus" reg="Muciflexus">Muciflexus</tp:taxon-name-part></tp:taxon-name></italic> can be morphologically distinguished from <italic><tp:taxon-name><tp:taxon-name-part taxon-name-part-type="genus" reg="Cylindromonium">Cylindromonium</tp:taxon-name-part></tp:taxon-name></italic> by its occasionally branched conidiophores and fusoid, occasionally grouped conidia. These combined morphological and phylogenetic differences provide strong support for the novelty of the proposed genus.</p><table-wrap id="T3" position="float" orientation="portrait"><label>Table 3.</label><caption><p>Range of p-distance values of separating <italic><tp:taxon-name><tp:taxon-name-part taxon-name-part-type="genus" reg="Cylindromonium">Cylindromonium</tp:taxon-name-part></tp:taxon-name></italic> from <italic><tp:taxon-name><tp:taxon-name-part taxon-name-part-type="genus" reg="Phialoseptomonium">Phialoseptomonium</tp:taxon-name-part></tp:taxon-name></italic>.</p></caption><table id="TID0EDRCK" rules="all"><tbody><tr><th rowspan="2" colspan="1"/><th rowspan="1" colspan="2">p-distance value</th></tr><tr><th rowspan="1" colspan="1">Maximum</th><th rowspan="1" colspan="1">Minimum</th></tr><tr><td rowspan="1" colspan="1">
                    <bold>
                      <abbrev xmlns:xlink="http://www.w3.org/1999/xlink" xlink:title="transcribed spacer regions" id="ABBRID0EMPAG" xlink:type="simple">ITS</abbrev>
                    </bold>
                  </td><td rowspan="1" colspan="1">0.14</td><td rowspan="1" colspan="1">0.09</td></tr><tr><td rowspan="1" colspan="1">
                    <bold>
                      <abbrev xmlns:xlink="http://www.w3.org/1999/xlink" xlink:title="large subunit rRNA gen" id="ABBRID0E3PAG" xlink:type="simple">LSU</abbrev>
                    </bold>
                  </td><td rowspan="1" colspan="1">0.05</td><td rowspan="1" colspan="1">0.02</td></tr><tr><td rowspan="1" colspan="1">
                    <bold><italic>tef1</italic>–<italic>α</italic></bold>
                  </td><td rowspan="1" colspan="1">0.16</td><td rowspan="1" colspan="1">0.09</td></tr><tr><td rowspan="1" colspan="1">
                    <bold>
                      <italic>
                        <abbrev xmlns:xlink="http://www.w3.org/1999/xlink" xlink:title="RNA polymerase II subunit two gene" id="ABBRID0E6QAG" xlink:type="simple">rpb2</abbrev>
                      </italic>
                    </bold>
                  </td><td rowspan="1" colspan="1">0.33</td><td rowspan="1" colspan="1">0.26</td></tr></tbody></table></table-wrap><p>Based on these host associations along with morphological and phylogenetic evidence, it is inconclusive to place <italic><tp:taxon-name><tp:taxon-name-part taxon-name-part-type="genus" reg="Muciflexus">Muciflexus</tp:taxon-name-part><tp:taxon-name-part taxon-name-part-type="species" reg="inthanonensis">inthanonensis</tp:taxon-name-part></tp:taxon-name></italic> in any of the genera within the H clade of <tp:taxon-name><tp:taxon-name-part taxon-name-part-type="family">Niessliaceae</tp:taxon-name-part></tp:taxon-name> (<xref ref-type="bibr" rid="B12">Hou et al. 2023</xref>). Therefore, here we propose a new genus, <italic><tp:taxon-name><tp:taxon-name-part taxon-name-part-type="genus" reg="Muciflexus">Muciflexus</tp:taxon-name-part></tp:taxon-name></italic>, to accommodate <italic><tp:taxon-name><tp:taxon-name-part taxon-name-part-type="genus" reg="Muciflexus">Muciflexus</tp:taxon-name-part><tp:taxon-name-part taxon-name-part-type="species" reg="inthanonensis">inthanonensis</tp:taxon-name-part></tp:taxon-name></italic>.</p></tp:treatment-sec><tp:treatment-sec><!--Section generated to contain objects referenced in tp:taxon-treatment.--><supplementary-material xmlns:xlink="http://www.w3.org/1999/xlink" id="S2" position="float" orientation="portrait" xlink:type="simple"><object-id content-type="arpha" xlink:type="simple">37520C7F-61FA-5CEB-96AF-8950463C1986</object-id><label>Supplementary material 2</label><caption><p>Asexual morph comparison</p></caption><statement content-type="dataType"><label>Data type</label><p>xlsx</p></statement><media xlink:href="mycokeys-117-067-s002.xlsx" mimetype="application" mime-subtype="vnd.openxmlformats-officedocument.spreadsheetml.sheet" position="float" orientation="portrait" xlink:type="simple" id="oo_1322507.xlsx"><uri content-type="original_file" xlink:type="simple">https://binary.pensoft.net/file/1322507</uri></media><permissions><license xlink:type="simple"><license-p>This dataset is made available under the Open Database License (http://opendatacommons.org/licenses/odbl/1.0/). The Open Database License (ODbL) is a license agreement intended to allow users to freely share, modify, and use this Dataset while maintaining this same freedom for others, provided that the original source and author(s) are credited.</license-p></license></permissions><attrib specific-use="authors">Veenavee S. Hittanadurage Silva, Ruvishika S. Jayawardena, Rekhani H. Perera, Qirui Li, Kevin D. Hyde</attrib></supplementary-material><supplementary-material xmlns:xlink="http://www.w3.org/1999/xlink" id="S3" position="float" orientation="portrait" xlink:type="simple"><object-id content-type="arpha" xlink:type="simple">96CBF20B-FCC9-5EA3-9B2E-37C22829EA16</object-id><label>Supplementary material 3</label><caption><p>Pairwise distance calculation of <italic><tp:taxon-name><tp:taxon-name-part taxon-name-part-type="genus" reg="Cylindromonium">Cylindromonium</tp:taxon-name-part></tp:taxon-name></italic> and <italic><tp:taxon-name><tp:taxon-name-part taxon-name-part-type="genus" reg="Phialoseptomonium">Phialoseptomonium</tp:taxon-name-part></tp:taxon-name></italic></p></caption><statement content-type="dataType"><label>Data type</label><p>xlsx</p></statement><media xlink:href="mycokeys-117-067-s003.xlsx" mimetype="application" mime-subtype="vnd.openxmlformats-officedocument.spreadsheetml.sheet" position="float" orientation="portrait" xlink:type="simple" id="oo_1322508.xlsx"><uri content-type="original_file" xlink:type="simple">https://binary.pensoft.net/file/1322508</uri></media><permissions><license xlink:type="simple"><license-p>This dataset is made available under the Open Database License (http://opendatacommons.org/licenses/odbl/1.0/). The Open Database License (ODbL) is a license agreement intended to allow users to freely share, modify, and use this Dataset while maintaining this same freedom for others, provided that the original source and author(s) are credited.</license-p></license></permissions><attrib specific-use="authors">Veenavee S. Hittanadurage Silva, Ruvishika S. Jayawardena, Rekhani H. Perera, Qirui Li, Kevin D. Hyde</attrib></supplementary-material></tp:treatment-sec><ref-list><ref id="B12"><mixed-citation xmlns:xlink="http://www.w3.org/1999/xlink" xlink:type="simple"><person-group><name name-style="western"><surname>Hou</surname><given-names>LW</given-names></name><name name-style="western"><surname>Giraldo</surname><given-names>A</given-names></name><name name-style="western"><surname>Groenewald</surname><given-names>JZ</given-names></name><name name-style="western"><surname>Rämä</surname><given-names>T</given-names></name><name name-style="western"><surname>Summerbell</surname><given-names>RC</given-names></name><name name-style="western"><surname>Huang</surname><given-names>GZ</given-names></name><name name-style="western"><surname>Cai</surname><given-names>L</given-names></name><name name-style="western"><surname>Crous</surname><given-names>PW</given-names></name></person-group> (<year>2023</year>) <article-title>Redisposition of acremonium-like fungi in <tp:taxon-name><tp:taxon-name-part taxon-name-part-type="order">Hypocreales</tp:taxon-name-part></tp:taxon-name>.</article-title><source>Studies in Mycology</source><volume>105</volume>: <fpage>23</fpage>–<lpage>203</lpage>. <ext-link xlink:href="10.3114/sim.2023.105.02" ext-link-type="doi" xlink:type="simple">https://doi.org/10.3114/sim.2023.105.02</ext-link></mixed-citation></ref><ref id="B32"><mixed-citation xmlns:xlink="http://www.w3.org/1999/xlink" xlink:type="simple"><person-group><name name-style="western"><surname>Perera</surname><given-names>RH</given-names></name><name name-style="western"><surname>Hyde</surname><given-names>KD</given-names></name><name name-style="western"><surname>Jones</surname><given-names>EBG</given-names></name><name name-style="western"><surname>Maharachchikumbura</surname><given-names>SSN</given-names></name><name name-style="western"><surname>Bundhun</surname><given-names>D</given-names></name><name name-style="western"><surname>Camporesi</surname><given-names>E</given-names></name><name name-style="western"><surname>Akulov</surname><given-names>A</given-names></name><name name-style="western"><surname>Liu</surname><given-names>JK</given-names></name><name name-style="western"><surname>Liu</surname><given-names>ZY</given-names></name></person-group> (<year>2023</year>) <article-title>Profile of <tp:taxon-name><tp:taxon-name-part taxon-name-part-type="family">Bionectriaceae</tp:taxon-name-part></tp:taxon-name>, <tp:taxon-name><tp:taxon-name-part taxon-name-part-type="family">Calcarisporiaceae</tp:taxon-name-part></tp:taxon-name>, <tp:taxon-name><tp:taxon-name-part taxon-name-part-type="family">Hypocreaceae</tp:taxon-name-part></tp:taxon-name>, <tp:taxon-name><tp:taxon-name-part taxon-name-part-type="family">Nectriaceae</tp:taxon-name-part></tp:taxon-name>, <tp:taxon-name><tp:taxon-name-part taxon-name-part-type="family">Tilachlidiaceae</tp:taxon-name-part></tp:taxon-name>, <tp:taxon-name><tp:taxon-name-part taxon-name-part-type="family">Ijuhyaceae</tp:taxon-name-part></tp:taxon-name> fam. nov., <tp:taxon-name><tp:taxon-name-part taxon-name-part-type="family">Stromatonectriaceae</tp:taxon-name-part></tp:taxon-name> fam. nov. and <tp:taxon-name><tp:taxon-name-part taxon-name-part-type="family">Xanthonectriaceae</tp:taxon-name-part></tp:taxon-name> fam. nov.</article-title><source>Fungal Diversity</source><volume>118</volume>: <fpage>95</fpage>–<lpage>271</lpage>. <ext-link xlink:href="10.1007/s13225-022-00512-1" ext-link-type="doi" xlink:type="simple">https://doi.org/10.1007/s13225-022-00512-1</ext-link></mixed-citation></ref><ref id="B17"><mixed-citation xmlns:xlink="http://www.w3.org/1999/xlink" xlink:type="simple"><person-group><name name-style="western"><surname>Hyde</surname><given-names>KD</given-names></name><name name-style="western"><surname>Noorabadi</surname><given-names>MT</given-names></name><name name-style="western"><surname>Thiyagaraja</surname><given-names>V</given-names></name><name name-style="western"><surname>He</surname><given-names>MQ</given-names></name><name name-style="western"><surname>Johnston</surname><given-names>PR</given-names></name><name name-style="western"><surname>Wijesinghe</surname><given-names>SN</given-names></name><name name-style="western"><surname>Armand</surname><given-names>A</given-names></name><name name-style="western"><surname>Biketova</surname><given-names>AY</given-names></name><name name-style="western"><surname>Chethana</surname><given-names>KWT</given-names></name><name name-style="western"><surname>Erdoğdu</surname><given-names>M</given-names></name><name name-style="western"><surname>Ge</surname><given-names>ZW</given-names></name><name name-style="western"><surname>Groenewald</surname><given-names>JZ</given-names></name><name name-style="western"><surname>Hongsanan</surname><given-names>S</given-names></name><name name-style="western"><surname>Kušan</surname><given-names>I</given-names></name><name name-style="western"><surname>Leontyev</surname><given-names>DV</given-names></name><name name-style="western"><surname>Li</surname><given-names>DW</given-names></name><name name-style="western"><surname>Lin</surname><given-names>CG</given-names></name><name name-style="western"><surname>Liu</surname><given-names>NG</given-names></name><name name-style="western"><surname>Maharachchikumbura</surname><given-names>SSN</given-names></name><name name-style="western"><surname>Matočec</surname><given-names>N</given-names></name><name name-style="western"><surname>May</surname><given-names>TW</given-names></name><name name-style="western"><surname>McKenzie</surname><given-names>EHC</given-names></name><name name-style="western"><surname>Mešić</surname><given-names>A</given-names></name><name name-style="western"><surname>Perera</surname><given-names>RH</given-names></name><name name-style="western"><surname>Phukhamsakda</surname><given-names>C</given-names></name><name name-style="western"><surname>Piątek</surname><given-names>M</given-names></name><name name-style="western"><surname>Samarakoon</surname><given-names>MC</given-names></name><name name-style="western"><surname>Selcuk</surname><given-names>F</given-names></name><name name-style="western"><surname>Senanayake</surname><given-names>IC</given-names></name><name name-style="western"><surname>Tanney</surname><given-names>JB</given-names></name><name name-style="western"><surname>Tian</surname><given-names>Q</given-names></name><name name-style="western"><surname>Vizzini</surname><given-names>A</given-names></name><name name-style="western"><surname>Wanasinghe</surname><given-names>DN</given-names></name><name name-style="western"><surname>Wannasawang</surname><given-names>N</given-names></name><name name-style="western"><surname>Wijayawardene</surname><given-names>NN</given-names></name><name name-style="western"><surname>Zhao</surname><given-names>RL</given-names></name><name name-style="western"><surname>Abdel-Wahab</surname><given-names>MA</given-names></name><name name-style="western"><surname>Abdollahzadeh</surname><given-names>J</given-names></name><name name-style="western"><surname>Abeywickrama</surname><given-names>PD</given-names></name><name name-style="western"><surname>Abhinav</surname><given-names/></name><name name-style="western"><surname>Absalan</surname><given-names>S</given-names></name><name name-style="western"><surname>Acharya</surname><given-names>K</given-names></name><name name-style="western"><surname>Afshari</surname><given-names>N</given-names></name><name name-style="western"><surname>Afshan</surname><given-names>NS</given-names></name><name name-style="western"><surname>Afzalinia</surname><given-names>S</given-names></name><name name-style="western"><surname>Ahmadpour</surname><given-names>SA</given-names></name><name name-style="western"><surname>Akulov</surname><given-names>O</given-names></name><name name-style="western"><surname>Alizadeh</surname><given-names>A</given-names></name><name name-style="western"><surname>Alizadeh</surname><given-names>M</given-names></name><name name-style="western"><surname>Al-Sadi</surname><given-names>AM</given-names></name><name name-style="western"><surname>Alves</surname><given-names>A</given-names></name><name name-style="western"><surname>Alves</surname><given-names>VCS</given-names></name><name name-style="western"><surname>Alves-Silva</surname><given-names>G</given-names></name><name name-style="western"><surname>Antonín</surname><given-names>V</given-names></name><name name-style="western"><surname>Aouali</surname><given-names>S</given-names></name><name name-style="western"><surname>Aptroot</surname><given-names>A</given-names></name><name name-style="western"><surname>Apurillo</surname><given-names>CCS</given-names></name><name name-style="western"><surname>Arias</surname><given-names>RM</given-names></name><name name-style="western"><surname>Asgari</surname><given-names>B</given-names></name><name name-style="western"><surname>Asghari</surname><given-names>R</given-names></name><name name-style="western"><surname>Assis</surname><given-names>DMA</given-names></name><name name-style="western"><surname>Assyov</surname><given-names>B</given-names></name><name name-style="western"><surname>Atienza</surname><given-names>V</given-names></name><name name-style="western"><surname>Aumentado</surname><given-names>HDR</given-names></name><name name-style="western"><surname>Avasthi</surname><given-names>S</given-names></name><name name-style="western"><surname>Azevedo</surname><given-names>E</given-names></name><name name-style="western"><surname>Bakhshi</surname><given-names>M</given-names></name><name name-style="western"><surname>Bao</surname><given-names>DF</given-names></name><name name-style="western"><surname>Baral</surname><given-names>HO</given-names></name><name name-style="western"><surname>Barata</surname><given-names>M</given-names></name><name name-style="western"><surname>Barbosa</surname><given-names>KD</given-names></name><name name-style="western"><surname>Barbosa</surname><given-names>RN</given-names></name><name name-style="western"><surname>Barbosa</surname><given-names>FR</given-names></name><name name-style="western"><surname>Baroncelli</surname><given-names>R</given-names></name><name name-style="western"><surname>Barreto</surname><given-names>GG</given-names></name><name name-style="western"><surname>Baschien</surname><given-names>C</given-names></name><name name-style="western"><surname>Bennett</surname><given-names>RM</given-names></name><name name-style="western"><surname>Bera</surname><given-names>I</given-names></name><name name-style="western"><surname>Bezerra</surname><given-names>JDP</given-names></name><name name-style="western"><surname>Bhunjun</surname><given-names>CS</given-names></name><name name-style="western"><surname>Bianchinotti</surname><given-names>MV</given-names></name><name name-style="western"><surname>Błaszkowski</surname><given-names>J</given-names></name><name name-style="western"><surname>Boekhout</surname><given-names>T</given-names></name><name name-style="western"><surname>Bonito</surname><given-names>GM</given-names></name><name name-style="western"><surname>Boonmee</surname><given-names>S</given-names></name><name name-style="western"><surname>Boonyuen</surname><given-names>N</given-names></name><name name-style="western"><surname>Bortnikov</surname><given-names>FM</given-names></name><name name-style="western"><surname>Bregant</surname><given-names>C</given-names></name><name name-style="western"><surname>Bundhun</surname><given-names>D</given-names></name><name name-style="western"><surname>Burgaud</surname><given-names>G</given-names></name><name name-style="western"><surname>Buyck</surname><given-names>B</given-names></name><name name-style="western"><surname>Caeiro</surname><given-names>MF</given-names></name><name name-style="western"><surname>Cabarroi-Hernández</surname><given-names>M</given-names></name><name name-style="western"><surname>Cai</surname><given-names>M Feng</given-names></name><name name-style="western"><surname>Cai</surname><given-names>L</given-names></name><name name-style="western"><surname>Calabon</surname><given-names>MS</given-names></name><name name-style="western"><surname>Calaça</surname><given-names>FJS</given-names></name><name name-style="western"><surname>Callalli</surname><given-names>M</given-names></name><name name-style="western"><surname>Câmara</surname><given-names>MPS</given-names></name><name name-style="western"><surname>Cano-Lira</surname><given-names>J</given-names></name><name name-style="western"><surname>Cao</surname><given-names>B</given-names></name><name name-style="western"><surname>Carlavilla</surname><given-names>JR</given-names></name><name name-style="western"><surname>Carvalho</surname><given-names>A</given-names></name><name name-style="western"><surname>Carvalho</surname><given-names>TG</given-names></name><name name-style="western"><surname>Castañeda-Ruiz</surname><given-names>RF</given-names></name><name name-style="western"><surname>Catania</surname><given-names>MDV</given-names></name><name name-style="western"><surname>Cazabonne</surname><given-names>J</given-names></name><name name-style="western"><surname>Cedeño-Sanchez</surname><given-names>M</given-names></name><name name-style="western"><surname>Chaharmiri-Dokhaharani</surname><given-names>S</given-names></name><name name-style="western"><surname>Chaiwan</surname><given-names>N</given-names></name><name name-style="western"><surname>Chakraborty</surname><given-names>N</given-names></name><name name-style="western"><surname>Cheewankoon</surname><given-names>R</given-names></name><name name-style="western"><surname>Chen</surname><given-names>C</given-names></name><name name-style="western"><surname>Chen</surname><given-names>J</given-names></name><name name-style="western"><surname>Chen</surname><given-names>Q</given-names></name><name name-style="western"><surname>Chen</surname><given-names>YP</given-names></name><name name-style="western"><surname>Chinaglia</surname><given-names>S</given-names></name><name name-style="western"><surname>Coelho-Nascimento</surname><given-names>CC</given-names></name><name name-style="western"><surname>Coleine</surname><given-names>C</given-names></name><name name-style="western"><surname>CostaRezende</surname><given-names>DH</given-names></name><name name-style="western"><surname>Cortés-Pérez</surname><given-names>A</given-names></name><name name-style="western"><surname>Crouch</surname><given-names>JA</given-names></name><name name-style="western"><surname>Crous</surname><given-names>PW</given-names></name><name name-style="western"><surname>Cruz</surname><given-names>RHSF</given-names></name><name name-style="western"><surname>Czachura</surname><given-names>P</given-names></name><name name-style="western"><surname>Damm</surname><given-names>U</given-names></name><name name-style="western"><surname>Darmostuk</surname><given-names>V</given-names></name><name name-style="western"><surname>Daroodi</surname><given-names>Z</given-names></name><name name-style="western"><surname>Das</surname><given-names>K</given-names></name><name name-style="western"><surname>Das</surname><given-names>K</given-names></name><name name-style="western"><surname>Davoodian</surname><given-names>N</given-names></name><name name-style="western"><surname>Davydov</surname><given-names>EA</given-names></name><name name-style="western"><surname>da Silva</surname><given-names>GA</given-names></name><name name-style="western"><surname>da</surname><given-names>IR</given-names></name><name name-style="western"><surname>da Silva</surname><given-names>Silva RMF</given-names></name><name name-style="western"><surname>da Silva Santos</surname><given-names>AC</given-names></name><name name-style="western"><surname>Dai</surname><given-names>DQ</given-names></name><name name-style="western"><surname>Dai</surname><given-names>YC</given-names></name><name name-style="western"><surname>de Groot Michiel</surname><given-names>D</given-names></name><name name-style="western"><surname>De Kesel</surname><given-names>A</given-names></name><name name-style="western"><surname>De Lange</surname><given-names>R</given-names></name><name name-style="western"><surname>de Medeiros</surname><given-names>EV</given-names></name><name name-style="western"><surname>de Souza</surname><given-names>CFA</given-names></name><name name-style="western"><surname>de Souza</surname><given-names>FA</given-names></name><name name-style="western"><surname>dela Cruz</surname><given-names>TEE</given-names></name><name name-style="western"><surname>Decock</surname><given-names>C</given-names></name><name name-style="western"><surname>Delgado</surname><given-names>G</given-names></name><name name-style="western"><surname>Denchev</surname><given-names>CM</given-names></name><name name-style="western"><surname>Denchev</surname><given-names>TT</given-names></name><name name-style="western"><surname>Deng</surname><given-names>YL</given-names></name><name name-style="western"><surname>Dentinger</surname><given-names>BTM</given-names></name><name name-style="western"><surname>Devadatha</surname><given-names>B</given-names></name><name name-style="western"><surname>Dianese</surname><given-names>JC</given-names></name><name name-style="western"><surname>Dima</surname><given-names>B</given-names></name><name name-style="western"><surname>Doilom</surname><given-names>M</given-names></name><name name-style="western"><surname>Dissanayake</surname><given-names>AJ</given-names></name><name name-style="western"><surname>Dissanayake</surname><given-names>DMLS</given-names></name><name name-style="western"><surname>Dissanayake</surname><given-names>LS</given-names></name><name name-style="western"><surname>Diniz</surname><given-names>AG</given-names></name><name name-style="western"><surname>Dolatabadi</surname><given-names>S</given-names></name><name name-style="western"><surname>Dong</surname><given-names>JH</given-names></name><name name-style="western"><surname>Dong</surname><given-names>W</given-names></name><name name-style="western"><surname>Dong</surname><given-names>ZY</given-names></name><name name-style="western"><surname>Drechsler-Santos</surname><given-names>ER</given-names></name><name name-style="western"><surname>Druzhinina</surname><given-names>IS</given-names></name><name name-style="western"><surname>Du</surname><given-names>TY</given-names></name><name name-style="western"><surname>Dubey</surname><given-names>MK</given-names></name><name name-style="western"><surname>Dutta</surname><given-names>AK</given-names></name><name name-style="western"><surname>Elliott</surname><given-names>TF</given-names></name><name name-style="western"><surname>Elshahed</surname><given-names>MS</given-names></name><name name-style="western"><surname>Egidi</surname><given-names>E</given-names></name><name name-style="western"><surname>Eisvand</surname><given-names>P</given-names></name><name name-style="western"><surname>Fan</surname><given-names>L</given-names></name><name name-style="western"><surname>Fan</surname><given-names>X</given-names></name><name name-style="western"><surname>Fan</surname><given-names>XL</given-names></name><name name-style="western"><surname>Fedosova</surname><given-names>AG</given-names></name><name name-style="western"><surname>Ferro</surname><given-names>LO</given-names></name><name name-style="western"><surname>Fiuza</surname><given-names>PO</given-names></name><name name-style="western"><surname>Flakus</surname><given-names>A</given-names></name><name name-style="western"><surname>W.</surname><given-names>Fonseca EO</given-names></name><name name-style="western"><surname>Fryar</surname><given-names>SC</given-names></name><name name-style="western"><surname>Gabaldón</surname><given-names>T</given-names></name><name name-style="western"><surname>Gajanayake</surname><given-names>AJ</given-names></name><name name-style="western"><surname>Gannibal</surname><given-names>PB</given-names></name><name name-style="western"><surname>Gao</surname><given-names>F</given-names></name><name name-style="western"><surname>GarcíaSánchez</surname><given-names>D</given-names></name><name name-style="western"><surname>García-Sandoval</surname><given-names>R</given-names></name><name name-style="western"><surname>Garrido-Benavent</surname><given-names>I</given-names></name><name name-style="western"><surname>Garzoli</surname><given-names>L</given-names></name><name name-style="western"><surname>Gasca-Pineda</surname><given-names>J</given-names></name><name name-style="western"><surname>Gautam</surname><given-names>AK</given-names></name><name name-style="western"><surname>Gené</surname><given-names>J</given-names></name><name name-style="western"><surname>Ghobad-Nejhad</surname><given-names>M</given-names></name><name name-style="western"><surname>Ghosh</surname><given-names>A</given-names></name><name name-style="western"><surname>Giachini</surname><given-names>AJ</given-names></name><name name-style="western"><surname>Gibertoni</surname><given-names>TB</given-names></name><name name-style="western"><surname>Gentekaki</surname><given-names>E</given-names></name><name name-style="western"><surname>Gmoshinskiy</surname><given-names>VI</given-names></name><name name-style="western"><surname>GóesNeto</surname><given-names>A</given-names></name><name name-style="western"><surname>Gomdola</surname><given-names>D</given-names></name><name name-style="western"><surname>Gorjón</surname><given-names>SP</given-names></name><name name-style="western"><surname>Goto</surname><given-names>BT</given-names></name><name name-style="western"><surname>Granados-Montero</surname><given-names>MM</given-names></name><name name-style="western"><surname>Griffith</surname><given-names>GW</given-names></name><name name-style="western"><surname>Groenewald</surname><given-names>M</given-names></name><name name-style="western"><surname>Grossart</surname><given-names>H-P</given-names></name><name name-style="western"><surname>Gu</surname><given-names>ZR</given-names></name><name name-style="western"><surname>Gueidan</surname><given-names>C</given-names></name><name name-style="western"><surname>Gunarathne</surname><given-names>A</given-names></name><name name-style="western"><surname>Gunaseelan</surname><given-names>S</given-names></name><name name-style="western"><surname>Guo</surname><given-names>SL</given-names></name><name name-style="western"><surname>Gusmão</surname><given-names>LFP</given-names></name><name name-style="western"><surname>Gutierrez</surname><given-names>AC</given-names></name><name name-style="western"><surname>Guzmán-Dávalos</surname><given-names>L</given-names></name><name name-style="western"><surname>Haelewaters</surname><given-names>D</given-names></name><name name-style="western"><surname>Haituk</surname><given-names>H</given-names></name><name name-style="western"><surname>Halling</surname><given-names>RE</given-names></name><name name-style="western"><surname>He</surname><given-names>SC</given-names></name><name name-style="western"><surname>Heredia</surname><given-names>G</given-names></name><name name-style="western"><surname>HernándezRestrepo</surname><given-names>M</given-names></name><name name-style="western"><surname>Hosoya</surname><given-names>T</given-names></name><name name-style="western"><surname>Hoog</surname><given-names>SD</given-names></name><name name-style="western"><surname>Horak</surname><given-names>E</given-names></name><name name-style="western"><surname>Hou</surname><given-names>CL</given-names></name><name name-style="western"><surname>Houbraken</surname><given-names>J</given-names></name><name name-style="western"><surname>Htet</surname><given-names>ZH</given-names></name><name name-style="western"><surname>Huang</surname><given-names>SK</given-names></name><name name-style="western"><surname>Huang</surname><given-names>WJ</given-names></name><name name-style="western"><surname>Hurdeal</surname><given-names>VG</given-names></name><name name-style="western"><surname>Hustad</surname><given-names>VP</given-names></name><name name-style="western"><surname>Inácio</surname><given-names>CA</given-names></name><name name-style="western"><surname>Janik</surname><given-names>P</given-names></name><name name-style="western"><surname>Jayalal</surname><given-names>RGU</given-names></name><name name-style="western"><surname>Jayasiri</surname><given-names>SC</given-names></name><name name-style="western"><surname>Jayawardena</surname><given-names>RS</given-names></name><name name-style="western"><surname>Jeewon</surname><given-names>R</given-names></name><name name-style="western"><surname>Jerônimo</surname><given-names>GH</given-names></name><name name-style="western"><surname>Jin</surname><given-names>J</given-names></name><name name-style="western"><surname>Jones</surname><given-names>EBG</given-names></name><name name-style="western"><surname>Joshi</surname><given-names>Y</given-names></name><name name-style="western"><surname>Jurjević</surname><given-names>Ž</given-names></name><name name-style="western"><surname>Justo</surname><given-names>A</given-names></name><name name-style="western"><surname>Kakishima</surname><given-names>M</given-names></name><name name-style="western"><surname>Kaliyaperumal</surname><given-names>M</given-names></name><name name-style="western"><surname>Kang</surname><given-names>GP</given-names></name><name name-style="western"><surname>Kang</surname><given-names>JC</given-names></name><name name-style="western"><surname>Karimi</surname><given-names>O</given-names></name><name name-style="western"><surname>Karunarathna</surname><given-names>SC</given-names></name><name name-style="western"><surname>Karpov</surname><given-names>SA</given-names></name><name name-style="western"><surname>Kezo</surname><given-names>K</given-names></name><name name-style="western"><surname>Khalid</surname><given-names>AN</given-names></name><name name-style="western"><surname>Khan</surname><given-names>MK</given-names></name><name name-style="western"><surname>Khuna</surname><given-names>S</given-names></name><name name-style="western"><surname>Khyaju</surname><given-names>S</given-names></name><name name-style="western"><surname>Kirchmair</surname><given-names>M</given-names></name><name name-style="western"><surname>Klawonn</surname><given-names>I</given-names></name><name name-style="western"><surname>Kraisitudomsook</surname><given-names>N</given-names></name><name name-style="western"><surname>Kukwa</surname><given-names>M</given-names></name><name name-style="western"><surname>Kularathnage</surname><given-names>ND</given-names></name><name name-style="western"><surname>Kumar</surname><given-names>S</given-names></name><name name-style="western"><surname>Lachance</surname><given-names>MA</given-names></name><name name-style="western"><surname>Lado</surname><given-names>C</given-names></name><name name-style="western"><surname>Latha</surname><given-names>KPD</given-names></name><name name-style="western"><surname>Lee</surname><given-names>HB</given-names></name><name name-style="western"><surname>Leonardi</surname><given-names>M</given-names></name><name name-style="western"><surname>Lestari</surname><given-names>AS</given-names></name><name name-style="western"><surname>Li</surname><given-names>C</given-names></name><name name-style="western"><surname>Li</surname><given-names>H. Li J</given-names></name><name name-style="western"><surname>Li</surname><given-names>Q</given-names></name><name name-style="western"><surname>Li</surname><given-names>Y</given-names></name><name name-style="western"><surname>Li</surname><given-names>YC</given-names></name><name name-style="western"><surname>Li</surname><given-names>YX</given-names></name><name name-style="western"><surname>Liao</surname><given-names>CF</given-names></name><name name-style="western"><surname>Lima</surname><given-names>JLR</given-names></name><name name-style="western"><surname>Lima</surname><given-names>JMS</given-names></name><name name-style="western"><surname>Lima</surname><given-names>NB</given-names></name><name name-style="western"><surname>Lin</surname><given-names>L</given-names></name><name name-style="western"><surname>Linaldeddu</surname><given-names>BT</given-names></name><name name-style="western"><surname>Linn</surname><given-names>MM</given-names></name><name name-style="western"><surname>Liu</surname><given-names>F</given-names></name><name name-style="western"><surname>Liu</surname><given-names>JK</given-names></name><name name-style="western"><surname>Liu</surname><given-names>JW</given-names></name><name name-style="western"><surname>Liu</surname><given-names>S</given-names></name><name name-style="western"><surname>Liu</surname><given-names>SL</given-names></name><name name-style="western"><surname>Liu</surname><given-names>XF</given-names></name><name name-style="western"><surname>Liu</surname><given-names>XY</given-names></name><name name-style="western"><surname>Longcore</surname><given-names>JE</given-names></name><name name-style="western"><surname>Luangharn</surname><given-names>T</given-names></name><name name-style="western"><surname>Luangsa-ard</surname><given-names>JJ</given-names></name><name name-style="western"><surname>Lu</surname><given-names>L</given-names></name><name name-style="western"><surname>Lu</surname><given-names>YZ</given-names></name><name name-style="western"><surname>Lumbsch</surname><given-names>HT</given-names></name><name name-style="western"><surname>Luo</surname><given-names>L</given-names></name><name name-style="western"><surname>Luo</surname><given-names>M</given-names></name><name name-style="western"><surname>Luo</surname><given-names>ZL</given-names></name><name name-style="western"><surname>Ma</surname><given-names>J</given-names></name><name name-style="western"><surname>Madagammana</surname><given-names>AD</given-names></name><name name-style="western"><surname>Madhushan</surname><given-names>A</given-names></name><name name-style="western"><surname>Madrid</surname><given-names>H</given-names></name><name name-style="western"><surname>Magurno</surname><given-names>F</given-names></name><name name-style="western"><surname>Magyar</surname><given-names>D</given-names></name><name name-style="western"><surname>Mahadevakumar</surname><given-names>S</given-names></name><name name-style="western"><surname>Malosso</surname><given-names>E</given-names></name><name name-style="western"><surname>Malysh</surname><given-names>JM</given-names></name><name name-style="western"><surname>Mamarabadi</surname><given-names>M</given-names></name><name name-style="western"><surname>Manawasinghe</surname><given-names>IS</given-names></name><name name-style="western"><surname>Manfrino</surname><given-names>RG</given-names></name><name name-style="western"><surname>Manimohan</surname><given-names>P</given-names></name><name name-style="western"><surname>Mao</surname><given-names>N</given-names></name><name name-style="western"><surname>Mapook</surname><given-names>A</given-names></name><name name-style="western"><surname>Marchese</surname><given-names>P</given-names></name><name name-style="western"><surname>Marasinghe</surname><given-names>DS</given-names></name><name name-style="western"><surname>Mardones</surname><given-names>M</given-names></name><name name-style="western"><surname>Marin-Felix</surname><given-names>Y</given-names></name><name name-style="western"><surname>Masigol</surname><given-names>H</given-names></name><name name-style="western"><surname>Mehrabi</surname><given-names>M</given-names></name><name name-style="western"><surname>MehrabiKoushki</surname><given-names>M</given-names></name><name name-style="western"><surname>Meiras-Ottoni</surname><given-names>A de</given-names></name><name name-style="western"><surname>Melo</surname><given-names>RFR</given-names></name><name name-style="western"><surname>Mendes-Alvarenga</surname><given-names>RL</given-names></name><name name-style="western"><surname>Mendieta</surname><given-names>S</given-names></name><name name-style="western"><surname>Meng</surname><given-names>QF</given-names></name><name name-style="western"><surname>Menkis</surname><given-names>A</given-names></name><name name-style="western"><surname>Menolli</surname><given-names>Jr N</given-names></name><name name-style="western"><surname>Mikšík</surname><given-names>M</given-names></name><name name-style="western"><surname>Miller</surname><given-names>SL</given-names></name><name name-style="western"><surname>Moncada</surname><given-names>B</given-names></name><name name-style="western"><surname>Moncalvo</surname><given-names>JM</given-names></name><name name-style="western"><surname>Monteiro</surname><given-names>JS</given-names></name><name name-style="western"><surname>Monteiro</surname><given-names>M</given-names></name><name name-style="western"><surname>Mora-Montes</surname><given-names>HM</given-names></name><name name-style="western"><surname>Moroz</surname><given-names>EL</given-names></name><name name-style="western"><surname>Moura</surname><given-names>JC</given-names></name><name name-style="western"><surname>Muhammad</surname><given-names>U</given-names></name><name name-style="western"><surname>Mukhopadhyay</surname><given-names>S</given-names></name><name name-style="western"><surname>Nagy</surname><given-names>GL</given-names></name><name name-style="western"><surname>Najam ul Sehar</surname><given-names>A</given-names></name><name name-style="western"><surname>Najafiniya</surname><given-names>M</given-names></name><name name-style="western"><surname>Nanayakkara</surname><given-names>CM</given-names></name><name name-style="western"><surname>Naseer</surname><given-names>A</given-names></name><name name-style="western"><surname>Nascimento</surname><given-names>ECR</given-names></name><name name-style="western"><surname>Nascimento</surname><given-names>SS</given-names></name><name name-style="western"><surname>Neuhauser</surname><given-names>S</given-names></name><name name-style="western"><surname>Neves</surname><given-names>MA</given-names></name><name name-style="western"><surname>Niazi</surname><given-names>AR</given-names></name><name name-style="western"><surname>Nie Yong</surname><given-names/></name><name name-style="western"><surname>Nilsson</surname><given-names>RH</given-names></name><name name-style="western"><surname>Nogueira</surname><given-names>PTS</given-names></name><name name-style="western"><surname>Novozhilov</surname><given-names>YK</given-names></name><name name-style="western"><surname>Noordeloos</surname><given-names>M</given-names></name><name name-style="western"><surname>Norphanphoun</surname><given-names>C</given-names></name><name name-style="western"><surname>Nuñez Otaño</surname><given-names>N</given-names></name><name name-style="western"><surname>O’Donnell</surname><given-names>RP</given-names></name><name name-style="western"><surname>Oehl</surname><given-names>F</given-names></name><name name-style="western"><surname>Oliveira</surname><given-names>JA</given-names></name><name name-style="western"><surname>Oliveira Junior</surname><given-names>I</given-names></name><name name-style="western"><surname>Oliveira</surname><given-names>NVL</given-names></name><name name-style="western"><surname>Oliveira</surname><given-names>PHF</given-names></name><name name-style="western"><surname>Orihara</surname><given-names>T</given-names></name><name name-style="western"><surname>Oset</surname><given-names>M</given-names></name><name name-style="western"><surname>Pang</surname><given-names>KL</given-names></name><name name-style="western"><surname>Papp</surname><given-names>V</given-names></name><name name-style="western"><surname>Pathirana</surname><given-names>LS</given-names></name><name name-style="western"><surname>Peintner</surname><given-names>U</given-names></name><name name-style="western"><surname>Pem</surname><given-names>D</given-names></name><name name-style="western"><surname>Pereira</surname><given-names>OL</given-names></name><name name-style="western"><surname>Pérez-Moreno</surname><given-names>J</given-names></name><name name-style="western"><surname>Pérez-Ortega</surname><given-names>S</given-names></name><name name-style="western"><surname>Péter</surname><given-names>G</given-names></name><name name-style="western"><surname>Pires-Zottarelli</surname><given-names>CLA</given-names></name><name name-style="western"><surname>Phonemany</surname><given-names>M</given-names></name><name name-style="western"><surname>Phongeun</surname><given-names>S</given-names></name><name name-style="western"><surname>Pošta</surname><given-names>A</given-names></name><name name-style="western"><surname>Prazeres</surname><given-names>JFSA</given-names></name><name name-style="western"><surname>Quan</surname><given-names>Y</given-names></name><name name-style="western"><surname>Quandt</surname><given-names>CA</given-names></name><name name-style="western"><surname>Queiroz</surname><given-names>MB</given-names></name><name name-style="western"><surname>Radek</surname><given-names>R</given-names></name><name name-style="western"><surname>Rahnama</surname><given-names>K</given-names></name><name name-style="western"><surname>Raj</surname><given-names>KNA</given-names></name><name name-style="western"><surname>Rajeshkumar</surname><given-names>KC</given-names></name><name name-style="western"><surname>Rajwar Soumyadeep</surname><given-names/></name><name name-style="western"><surname>Ralaiveloarisoa</surname><given-names>AB</given-names></name><name name-style="western"><surname>Rämä</surname><given-names>T</given-names></name><name name-style="western"><surname>Ramírez-Cruz</surname><given-names>V</given-names></name><name name-style="western"><surname>Rambold</surname><given-names>G</given-names></name><name name-style="western"><surname>Rathnayaka</surname><given-names>AR</given-names></name><name name-style="western"><surname>Raza</surname><given-names>M</given-names></name><name name-style="western"><surname>Ren</surname><given-names>GC</given-names></name><name name-style="western"><surname>Rinaldi</surname><given-names>AC</given-names></name><name name-style="western"><surname>Rivas-Ferreiro</surname><given-names>M</given-names></name><name name-style="western"><surname>Robledo</surname><given-names>GL</given-names></name><name name-style="western"><surname>Ronikier</surname><given-names>A</given-names></name><name name-style="western"><surname>Rossi</surname><given-names>W</given-names></name><name name-style="western"><surname>Rusevska</surname><given-names>K</given-names></name><name name-style="western"><surname>Ryberg</surname><given-names>M</given-names></name><name name-style="western"><surname>Safi</surname><given-names>A</given-names></name><name name-style="western"><surname>Salimi</surname><given-names>F</given-names></name><name name-style="western"><surname>Salvador-Montoya</surname><given-names>CA</given-names></name><name name-style="western"><surname>Samant</surname><given-names>B</given-names></name><name name-style="western"><surname>Samaradiwakara</surname><given-names>NP</given-names></name><name name-style="western"><surname>Sánchez-Castro</surname><given-names>I</given-names></name><name name-style="western"><surname>Sandoval-Denis</surname><given-names>M</given-names></name><name name-style="western"><surname>Santiago</surname><given-names>ALCMA</given-names></name><name name-style="western"><surname>Santos</surname><given-names>ACDS</given-names></name><name name-style="western"><surname>Santos</surname><given-names>LA dos</given-names></name><name name-style="western"><surname>Sarma</surname><given-names>VV</given-names></name><name name-style="western"><surname>Sarwar</surname><given-names>S.</given-names></name><name name-style="western"><surname>Savchenko</surname><given-names>A</given-names></name><name name-style="western"><surname>Savchenko</surname><given-names>K</given-names></name><name name-style="western"><surname>Saxena</surname><given-names>RK</given-names></name><name name-style="western"><surname>Schoutteten</surname><given-names>N</given-names></name><name name-style="western"><surname>Selbmann</surname><given-names>L</given-names></name><name name-style="western"><surname>Ševčíková</surname><given-names>H</given-names></name><name name-style="western"><surname>Sharma</surname><given-names>A</given-names></name><name name-style="western"><surname>Shen</surname><given-names>HW</given-names></name><name name-style="western"><surname>Shen</surname><given-names>YM</given-names></name><name name-style="western"><surname>Shu</surname><given-names>YX</given-names></name><name name-style="western"><surname>Silva</surname><given-names>HF</given-names></name><name name-style="western"><surname>Silva-Filho</surname><given-names>AGS</given-names></name><name name-style="western"><surname>Silva</surname><given-names>VSH</given-names></name><name name-style="western"><surname>Simmons</surname><given-names>DR</given-names></name><name name-style="western"><surname>Singh</surname><given-names>R</given-names></name><name name-style="western"><surname>Sir</surname><given-names>EB</given-names></name><name name-style="western"><surname>Sohrabi</surname><given-names>M</given-names></name><name name-style="western"><surname>Souza</surname><given-names>FA</given-names></name><name name-style="western"><surname>Souza-Motta</surname><given-names>CM</given-names></name><name name-style="western"><surname>Sriindrasutdhi</surname><given-names>V</given-names></name><name name-style="western"><surname>Sruthi</surname><given-names>OP</given-names></name><name name-style="western"><surname>Stadler</surname><given-names>M</given-names></name><name name-style="western"><surname>Stemler</surname><given-names>J</given-names></name><name name-style="western"><surname>Stephenson</surname><given-names>SL</given-names></name><name name-style="western"><surname>Stoyneva-Gaertner</surname><given-names>MP</given-names></name><name name-style="western"><surname>Strassert</surname><given-names>JFH</given-names></name><name name-style="western"><surname>Stryjak-Bogacka</surname><given-names>M</given-names></name><name name-style="western"><surname>Su</surname><given-names>H</given-names></name><name name-style="western"><surname>Sun</surname><given-names>YR</given-names></name><name name-style="western"><surname>Svantesson</surname><given-names>S</given-names></name><name name-style="western"><surname>Sysouphanthong</surname><given-names>P</given-names></name><name name-style="western"><surname>Takamatsu</surname><given-names>S</given-names></name><name name-style="western"><surname>Tan</surname><given-names>TH</given-names></name><name name-style="western"><surname>Tanaka</surname><given-names>K</given-names></name><name name-style="western"><surname>Tang</surname><given-names>C</given-names></name><name name-style="western"><surname>Tang</surname><given-names>X</given-names></name><name name-style="western"><surname>Taylor</surname><given-names>JE</given-names></name><name name-style="western"><surname>Taylor</surname><given-names>PWJ</given-names></name><name name-style="western"><surname>Tennakoon</surname><given-names>DS</given-names></name><name name-style="western"><surname>Thakshila</surname><given-names>SAD</given-names></name><name name-style="western"><surname>Thambugala</surname><given-names>KM</given-names></name><name name-style="western"><surname>Thamodini</surname><given-names>GK</given-names></name><name name-style="western"><surname>Thilanga</surname><given-names>D</given-names></name><name name-style="western"><surname>Thines</surname><given-names>M</given-names></name><name name-style="western"><surname>Tiago</surname><given-names>PV</given-names></name><name name-style="western"><surname>Tian</surname><given-names>XG</given-names></name><name name-style="western"><surname>Tian</surname><given-names>WH</given-names></name><name name-style="western"><surname>Tibpromma</surname><given-names>S</given-names></name><name name-style="western"><surname>Tkalčec</surname><given-names>Z</given-names></name><name name-style="western"><surname>Tokarev</surname><given-names>YS</given-names></name><name name-style="western"><surname>Tomšovský</surname><given-names>M</given-names></name><name name-style="western"><surname>Torruella</surname><given-names>G</given-names></name><name name-style="western"><surname>Tsurykau</surname><given-names>A</given-names></name><name name-style="western"><surname>Udayanga</surname><given-names>D</given-names></name><name name-style="western"><surname>Ulukapı</surname><given-names>M</given-names></name><name name-style="western"><surname>Untereiner</surname><given-names>WA</given-names></name><name name-style="western"><surname>Usman</surname><given-names>M</given-names></name><name name-style="western"><surname>Uzunov</surname><given-names>BA</given-names></name><name name-style="western"><surname>Vadthanarat</surname><given-names>S</given-names></name><name name-style="western"><surname>Valenzuela</surname><given-names>R</given-names></name><name name-style="western"><surname>Van den Wyngaert</surname><given-names>S</given-names></name><name name-style="western"><surname>Van Vooren</surname><given-names>N</given-names></name><name name-style="western"><surname>Velez</surname><given-names>P</given-names></name><name name-style="western"><surname>Verma</surname><given-names>RK</given-names></name><name name-style="western"><surname>Vieira</surname><given-names>LC</given-names></name><name name-style="western"><surname>Vieira</surname><given-names>WAS</given-names></name><name name-style="western"><surname>Vinzelj</surname><given-names>JM</given-names></name><name name-style="western"><surname>Tang</surname><given-names>AMC</given-names></name><name name-style="western"><surname>Walker</surname><given-names>A</given-names></name><name name-style="western"><surname>Walker</surname><given-names>AK</given-names></name><name name-style="western"><surname>Wang</surname><given-names>QM</given-names></name><name name-style="western"><surname>Wang</surname><given-names>Y</given-names></name><name name-style="western"><surname>Wang</surname><given-names>XY</given-names></name><name name-style="western"><surname>Wang</surname><given-names>ZY</given-names></name><name name-style="western"><surname>Wannathes</surname><given-names>N</given-names></name><name name-style="western"><surname>Wartchow</surname><given-names>F</given-names></name><name name-style="western"><surname>Weerakoon</surname><given-names>G</given-names></name><name name-style="western"><surname>Wei</surname><given-names>DP</given-names></name><name name-style="western"><surname>Wei</surname><given-names>X</given-names></name><name name-style="western"><surname>White</surname><given-names>JF</given-names></name><name name-style="western"><surname>Wijesundara</surname><given-names>DSA</given-names></name><name name-style="western"><surname>Wisitrassameewong</surname><given-names>K</given-names></name><name name-style="western"><surname>Worobiec</surname><given-names>G</given-names></name><name name-style="western"><surname>Wu</surname><given-names>HX</given-names></name><name name-style="western"><surname>Wu</surname><given-names>N</given-names></name><name name-style="western"><surname>Xiong</surname><given-names>YR</given-names></name><name name-style="western"><surname>Xu</surname><given-names>B</given-names></name><name name-style="western"><surname>Xu</surname><given-names>JP</given-names></name><name name-style="western"><surname>Xu</surname><given-names>R</given-names></name><name name-style="western"><surname>Xu</surname><given-names>RF</given-names></name><name name-style="western"><surname>Xu</surname><given-names>RJ</given-names></name><name name-style="western"><surname>Yadav</surname><given-names>S</given-names></name><name name-style="western"><surname>Yakovchenko</surname><given-names>LS</given-names></name><name name-style="western"><surname>Yang</surname><given-names>HD</given-names></name><name name-style="western"><surname>Yang</surname><given-names>X</given-names></name><name name-style="western"><surname>Yang</surname><given-names>YH</given-names></name><name name-style="western"><surname>Yang</surname><given-names>Y</given-names></name><name name-style="western"><surname>Yang</surname><given-names>YY</given-names></name><name name-style="western"><surname>Yoshioka</surname><given-names>R</given-names></name><name name-style="western"><surname>Youssef Noha</surname><given-names>H</given-names></name><name name-style="western"><surname>Yu</surname><given-names>FM</given-names></name><name name-style="western"><surname>Yu</surname><given-names>ZF</given-names></name><name name-style="western"><surname>Yuan</surname><given-names>LL</given-names></name><name name-style="western"><surname>Yuan</surname><given-names>Q</given-names></name><name name-style="western"><surname>Zabin</surname><given-names>DA</given-names></name><name name-style="western"><surname>Zamora</surname><given-names>JC</given-names></name><name name-style="western"><surname>Zapata</surname><given-names>CV</given-names></name><name name-style="western"><surname>Zare</surname><given-names>R</given-names></name><name name-style="western"><surname>Zeng</surname><given-names>M</given-names></name><name name-style="western"><surname>Zeng</surname><given-names>XY</given-names></name><name name-style="western"><surname>Zhang</surname><given-names>JF</given-names></name><name name-style="western"><surname>Zhang</surname><given-names>JY</given-names></name><name name-style="western"><surname>Zhang</surname><given-names>S</given-names></name><name name-style="western"><surname>Zhang</surname><given-names>XC</given-names></name><name name-style="western"><surname>Zhao</surname><given-names>CL</given-names></name><name name-style="western"><surname>Zhao</surname><given-names>H</given-names></name><name name-style="western"><surname>Zhao</surname><given-names>Q</given-names></name><name name-style="western"><surname>Zhao</surname><given-names>H</given-names></name><name name-style="western"><surname>Zhao</surname><given-names>HJ</given-names></name><name name-style="western"><surname>Zhou</surname><given-names>HM</given-names></name><name name-style="western"><surname>Zhu</surname><given-names>XY</given-names></name><name name-style="western"><surname>Zmitrovich</surname><given-names>IV</given-names></name><name name-style="western"><surname>Zucconi</surname><given-names>L</given-names></name><name name-style="western"><surname>Zvyagina</surname><given-names>E</given-names></name></person-group> (<year>2024</year>) <article-title>The 2024 Outline of <tp:taxon-name><tp:taxon-name-part taxon-name-part-type="kingdom">Fungi</tp:taxon-name-part></tp:taxon-name> and fungus-like taxa.</article-title><source>Mycosphere</source><volume>15</volume>(<issue>1</issue>): <fpage>5146</fpage>–<lpage>6239</lpage>. <ext-link xlink:href="10.5943/mycosphere/15/1/25" ext-link-type="doi" xlink:type="simple">https://doi.org/10.5943/mycosphere/15/1/25</ext-link></mixed-citation></ref><ref id="B10"><mixed-citation xmlns:xlink="http://www.w3.org/1999/xlink" xlink:type="simple"><person-group><name name-style="western"><surname>Flakus</surname><given-names>A</given-names></name><name name-style="western"><surname>Etayo</surname><given-names>J</given-names></name><name name-style="western"><surname>Miadlikowska</surname><given-names>J</given-names></name><name name-style="western"><surname>Lutzoni</surname><given-names>F</given-names></name><name name-style="western"><surname>Kukwa</surname><given-names>M</given-names></name><name name-style="western"><surname>Matura</surname><given-names>N</given-names></name><name name-style="western"><surname>Rodriguez-Flakus</surname><given-names>P</given-names></name></person-group> (<year>2019</year>) <article-title>Biodiversity assessment of ascomycetes inhabiting Lobariella lichens in Andean cloud forests led to one new family, three new genera and 13 new species of lichenicolous fungi.</article-title><source>Plant and Fungal Systematics</source><volume>64</volume>: <fpage>283</fpage>–<lpage>344</lpage>. <ext-link xlink:href="10.2478/pfs-2019-0022" ext-link-type="doi" xlink:type="simple">https://doi.org/10.2478/pfs-2019-0022</ext-link></mixed-citation></ref><ref id="B4"><mixed-citation xmlns:xlink="http://www.w3.org/1999/xlink" xlink:type="simple"><person-group><name name-style="western"><surname>Crous</surname><given-names>P</given-names></name><name name-style="western"><surname>Wingfield</surname><given-names>M</given-names></name><name name-style="western"><surname>Lombard</surname><given-names>L</given-names></name><name name-style="western"><surname>Roets</surname><given-names>F</given-names></name><name name-style="western"><surname>Swart</surname><given-names>W</given-names></name><name name-style="western"><surname>Alvarado</surname><given-names>P</given-names></name><name name-style="western"><surname>Carnegie</surname><given-names>A</given-names></name><name name-style="western"><surname>Moreno</surname><given-names>G</given-names></name><name name-style="western"><surname>Luangsa-Ard</surname><given-names>J</given-names></name><name name-style="western"><surname>Thangavel</surname><given-names>R</given-names></name><name name-style="western"><surname>Alexandrova</surname><given-names>A</given-names></name><name name-style="western"><surname>Baseia</surname><given-names>I</given-names></name><name name-style="western"><surname>Bellanger</surname><given-names>J-M</given-names></name><name name-style="western"><surname>Bessette</surname><given-names>A</given-names></name><name name-style="western"><surname>Bessette</surname><given-names>A</given-names></name><name name-style="western"><surname>De la Peña Lastra</surname><given-names>S</given-names></name><name name-style="western"><surname>García</surname><given-names>D</given-names></name><name name-style="western"><surname>Gené</surname><given-names>J</given-names></name><name name-style="western"><surname>Pham</surname><given-names>THG</given-names></name><name name-style="western"><surname>Groenewald</surname><given-names>J</given-names></name></person-group> (<year>2019</year>) <article-title>Fungal Planet description sheets: 951–1041.</article-title><source>Persoonia - Molecular Phylogeny and Evolution of <tp:taxon-name><tp:taxon-name-part taxon-name-part-type="kingdom">Fungi</tp:taxon-name-part></tp:taxon-name></source><volume>43</volume>: <fpage>223</fpage>–<lpage>425</lpage>. <ext-link xlink:href="10.3767/persoonia.2019.43.06" ext-link-type="doi" xlink:type="simple">https://doi.org/10.3767/persoonia.2019.43.06</ext-link></mixed-citation></ref><ref id="B33"><mixed-citation xmlns:xlink="http://www.w3.org/1999/xlink" xlink:type="simple"><person-group><name name-style="western"><surname>Raja</surname><given-names>H</given-names></name><name name-style="western"><surname>Miller</surname><given-names>A</given-names></name><name name-style="western"><surname>Pearce</surname><given-names>C</given-names></name><name name-style="western"><surname>Oberlies</surname><given-names>N</given-names></name></person-group> (<year>2017</year>) Fungal Identification Using Molecular Tools: A Primer for the Natural Products Research Community. Journal of Natural Products 80. <ext-link xlink:href="10.1021/acs.jnatprod.6b01085" ext-link-type="doi" xlink:type="simple">https://doi.org/10.1021/acs.jnatprod.6b01085</ext-link></mixed-citation></ref><ref id="B7"><mixed-citation xmlns:xlink="http://www.w3.org/1999/xlink" xlink:type="simple"><person-group><name name-style="western"><surname>Crous</surname><given-names>PW</given-names></name><name name-style="western"><surname>Cowan</surname><given-names>DA</given-names></name><name name-style="western"><surname>Maggs-Kolling</surname><given-names>G</given-names></name><name name-style="western"><surname>Yilmaz</surname><given-names>N</given-names></name><name name-style="western"><surname>Larsson</surname><given-names>E</given-names></name><name name-style="western"><surname>Angelini</surname><given-names>C</given-names></name><name name-style="western"><surname>Brandrud</surname><given-names>TE</given-names></name><name name-style="western"><surname>Dearnaley</surname><given-names>JDW</given-names></name><name name-style="western"><surname>Dima</surname><given-names>B</given-names></name><name name-style="western"><surname>Dovana</surname><given-names>F</given-names></name><name name-style="western"><surname>Fechner</surname><given-names>N</given-names></name><name name-style="western"><surname>García</surname><given-names>D</given-names></name><name name-style="western"><surname>Gené</surname><given-names>J</given-names></name><name name-style="western"><surname>Halling</surname><given-names>RE</given-names></name><name name-style="western"><surname>Houbraken</surname><given-names>J</given-names></name><name name-style="western"><surname>Leonard</surname><given-names>P</given-names></name><name name-style="western"><surname>Luangsa-ard</surname><given-names>JJ</given-names></name><name name-style="western"><surname>Noisripoom</surname><given-names>W</given-names></name><name name-style="western"><surname>Rea-Ireland</surname><given-names>AE</given-names></name><name name-style="western"><surname>Ševčíková</surname><given-names>H</given-names></name><name name-style="western"><surname>Smyth</surname><given-names>CW</given-names></name><name name-style="western"><surname>Vizzini</surname><given-names>A</given-names></name><name name-style="western"><surname>Adam</surname><given-names>JD</given-names></name><name name-style="western"><surname>Adams</surname><given-names>GC</given-names></name><name name-style="western"><surname>Alexandrova</surname><given-names>AV</given-names></name><name name-style="western"><surname>Alizadeh</surname><given-names>A</given-names></name><name name-style="western"><surname>Álvarez Duarte</surname><given-names>E</given-names></name><name name-style="western"><surname>Andjic</surname><given-names>V</given-names></name><name name-style="western"><surname>Antonín</surname><given-names>V</given-names></name><name name-style="western"><surname>Arenas</surname><given-names>F</given-names></name><name name-style="western"><surname>Assabgui</surname><given-names>R</given-names></name><name name-style="western"><surname>Ballarà</surname><given-names>J</given-names></name><name name-style="western"><surname>Banwell</surname><given-names>A</given-names></name><name name-style="western"><surname>Berraf-Tebbal</surname><given-names>A</given-names></name><name name-style="western"><surname>Bhatt</surname><given-names>VK</given-names></name><name name-style="western"><surname>Bonito</surname><given-names>G</given-names></name><name name-style="western"><surname>Botha</surname><given-names>W</given-names></name><name name-style="western"><surname>Burgess</surname><given-names>TI</given-names></name><name name-style="western"><surname>Caboň</surname><given-names>M</given-names></name><name name-style="western"><surname>Calvert</surname><given-names>J</given-names></name><name name-style="western"><surname>Carvalhais</surname><given-names>LC</given-names></name><name name-style="western"><surname>Courtecuisse</surname><given-names>R</given-names></name><name name-style="western"><surname>Cullington</surname><given-names>P</given-names></name><name name-style="western"><surname>Davoodian</surname><given-names>N</given-names></name><name name-style="western"><surname>Decock</surname><given-names>CA</given-names></name><name name-style="western"><surname>Dimitrov</surname><given-names>R</given-names></name><name name-style="western"><surname>Di Piazza</surname><given-names>S</given-names></name><name name-style="western"><surname>Drenth</surname><given-names>A</given-names></name><name name-style="western"><surname>Dumez</surname><given-names>S</given-names></name><name name-style="western"><surname>Eichmeier</surname><given-names>A</given-names></name><name name-style="western"><surname>Etayo</surname><given-names>J</given-names></name><name name-style="western"><surname>Fernández</surname><given-names>I</given-names></name><name name-style="western"><surname>Fiard</surname><given-names>J-P</given-names></name><name name-style="western"><surname>Fournier</surname><given-names>J</given-names></name><name name-style="western"><surname>Fuentes-Aponte</surname><given-names>S</given-names></name><name name-style="western"><surname>Ghanbary</surname><given-names>MAT</given-names></name><name name-style="western"><surname>Ghorbani</surname><given-names>G</given-names></name><name name-style="western"><surname>Giraldo</surname><given-names>A</given-names></name><name name-style="western"><surname>Glushakova</surname><given-names>AM</given-names></name><name name-style="western"><surname>Gouliamova</surname><given-names>DE</given-names></name><name name-style="western"><surname>Guarro</surname><given-names>J</given-names></name><name name-style="western"><surname>Halleen</surname><given-names>F</given-names></name><name name-style="western"><surname>Hampe</surname><given-names>F</given-names></name><name name-style="western"><surname>Hernández-Restrepo</surname><given-names>M</given-names></name><name name-style="western"><surname>Iturrieta-González</surname><given-names>I</given-names></name><name name-style="western"><surname>Jeppson</surname><given-names>M</given-names></name><name name-style="western"><surname>Kachalkin</surname><given-names>AV</given-names></name><name name-style="western"><surname>Karimi</surname><given-names>O</given-names></name><name name-style="western"><surname>Khalid</surname><given-names>AN</given-names></name><name name-style="western"><surname>Khonsanit</surname><given-names>A</given-names></name><name name-style="western"><surname>Kim</surname><given-names>JI</given-names></name><name name-style="western"><surname>Kim</surname><given-names>K</given-names></name><name name-style="western"><surname>Kiran</surname><given-names>M</given-names></name><name name-style="western"><surname>Krisai-Greilhuber</surname><given-names>I</given-names></name><name name-style="western"><surname>Kučera</surname><given-names>V</given-names></name><name name-style="western"><surname>Kušan</surname><given-names>I</given-names></name><name name-style="western"><surname>Langenhoven</surname><given-names>SD</given-names></name><name name-style="western"><surname>Lebel</surname><given-names>T</given-names></name><name name-style="western"><surname>Lebeuf</surname><given-names>R</given-names></name><name name-style="western"><surname>Liimatainen</surname><given-names>K</given-names></name><name name-style="western"><surname>Linde</surname><given-names>C</given-names></name><name name-style="western"><surname>Lindner</surname><given-names>DL</given-names></name><name name-style="western"><surname>Lombard</surname><given-names>L</given-names></name><name name-style="western"><surname>Mahamedi</surname><given-names>AE</given-names></name><name name-style="western"><surname>Matočec</surname><given-names>N</given-names></name><name name-style="western"><surname>Maxwell</surname><given-names>A</given-names></name><name name-style="western"><surname>May</surname><given-names>TW</given-names></name><name name-style="western"><surname>McTaggart</surname><given-names>AR</given-names></name><name name-style="western"><surname>Meijer</surname><given-names>M</given-names></name><name name-style="western"><surname>Mešić</surname><given-names>A</given-names></name><name name-style="western"><surname>Mileto</surname><given-names>AJ</given-names></name><name name-style="western"><surname>Miller</surname><given-names>AN</given-names></name><name name-style="western"><surname>Molia</surname><given-names>A</given-names></name><name name-style="western"><surname>Mongkolsamrit</surname><given-names>S</given-names></name><name name-style="western"><surname>Muñoz Cortés</surname><given-names>C</given-names></name><name name-style="western"><surname>Muñoz-Mohedano</surname><given-names>J</given-names></name><name name-style="western"><surname>Morte</surname><given-names>A</given-names></name><name name-style="western"><surname>Morozova</surname><given-names>OV</given-names></name><name name-style="western"><surname>Mostert</surname><given-names>L</given-names></name><name name-style="western"><surname>Mostowfizadeh-Ghalamfarsa</surname><given-names>R</given-names></name><name name-style="western"><surname>Nagy</surname><given-names>LG</given-names></name><name name-style="western"><surname>Navarro-Ródenas</surname><given-names>A</given-names></name><name name-style="western"><surname>Örstadius</surname><given-names>L</given-names></name><name name-style="western"><surname>Overton</surname><given-names>BE</given-names></name><name name-style="western"><surname>Papp</surname><given-names>V</given-names></name><name name-style="western"><surname>Para</surname><given-names>R</given-names></name><name name-style="western"><surname>Peintner</surname><given-names>U</given-names></name><name name-style="western"><surname>Pham</surname><given-names>THG</given-names></name><name name-style="western"><surname>Pordel</surname><given-names>A</given-names></name><name name-style="western"><surname>Pošta</surname><given-names>A</given-names></name><name name-style="western"><surname>Rodríguez</surname><given-names>A</given-names></name><name name-style="western"><surname>Romberg</surname><given-names>M</given-names></name><name name-style="western"><surname>Sandoval-Denis</surname><given-names>M</given-names></name><name name-style="western"><surname>Seifert</surname><given-names>KA</given-names></name><name name-style="western"><surname>Semwal</surname><given-names>KC</given-names></name><name name-style="western"><surname>Sewall</surname><given-names>BJ</given-names></name><name name-style="western"><surname>Shivas</surname><given-names>RG</given-names></name><name name-style="western"><surname>Slovák</surname><given-names>M</given-names></name><name name-style="western"><surname>Smith</surname><given-names>K</given-names></name><name name-style="western"><surname>Spetik</surname><given-names>M</given-names></name><name name-style="western"><surname>Spies</surname><given-names>CFJ</given-names></name><name name-style="western"><surname>Syme</surname><given-names>K</given-names></name><name name-style="western"><surname>Tasanathai</surname><given-names>K</given-names></name><name name-style="western"><surname>Thorn</surname><given-names>RG</given-names></name><name name-style="western"><surname>Tkalčec</surname><given-names>Z</given-names></name><name name-style="western"><surname>Tomashevskaya</surname><given-names>MA</given-names></name><name name-style="western"><surname>Torres-Garcia</surname><given-names>D</given-names></name><name name-style="western"><surname>Ullah</surname><given-names>Z</given-names></name><name name-style="western"><surname>Visagie</surname><given-names>CM</given-names></name><name name-style="western"><surname>Voitk</surname><given-names>A</given-names></name><name name-style="western"><surname>Winton</surname><given-names>LM</given-names></name><name name-style="western"><surname>Groenewald</surname><given-names>JZ</given-names></name></person-group> (<year>2020</year>) <article-title>Fungal Planet description sheets: 1112–1181.</article-title><source>Persoonia</source><volume>45</volume>(<issue>1</issue>): <fpage>251</fpage>–<lpage>409</lpage>. <ext-link xlink:href="10.3767/persoonia.2020.45.10" ext-link-type="doi" xlink:type="simple">https://doi.org/10.3767/persoonia.2020.45.10</ext-link></mixed-citation></ref></ref-list></tp:taxon-treatment>
