# Supplementary material for: ﻿Introducing Muciflexusinthanonensis gen. et sp. nov. and updates on Ochronectria (Hypocreales): New insights from leaf litter fungi in Doi Inthanon National Park, Northern Thailand
Source: MycoKeys. 2025 May 5;117:67–88. doi: 10.3897/mycokeys.117.147002 (PMC12070057; doi:10.3897/mycokeys.117.147002)
Supplement: XML Treatment for Ochronectria [file mycokeys.117.147002-treatment3.xml]

<!DOCTYPE tp:taxon-treatment
  PUBLIC "-//TaxonX//DTD Taxonomic Treatment Publishing DTD v0 20100105//EN" "tax-treatment-NSO.dtd">
<tp:taxon-treatment xmlns:tp="http://www.plazi.org/taxpub"><tp:treatment-meta><kwd-group><label>Taxon classification</label><kwd>
              <named-content content-type="kingdom">Fungi</named-content>
            </kwd><kwd>
              <named-content content-type="order">Hypocreales</named-content>
            </kwd><kwd>
              <named-content content-type="family">Bionectriaceae</named-content>
            </kwd></kwd-group><mixed-citation publication-type="journal"><person-group><name><surname>Hittanadurage Silva</surname><given-names>Veenavee S.</given-names></name><name><surname>Jayawardena</surname><given-names>Ruvishika S.</given-names></name><name><surname>Perera</surname><given-names>Rekhani H.</given-names></name><name><surname>Li</surname><given-names>Qirui</given-names></name><name><surname>Hyde</surname><given-names>Kevin D.</given-names></name></person-group><article-title>﻿Introducing <italic><tp:taxon-name><tp:taxon-name-part taxon-name-part-type="genus" reg="Muciflexus">Muciflexus</tp:taxon-name-part><tp:taxon-name-part taxon-name-part-type="species" reg="inthanonensis">inthanonensis</tp:taxon-name-part></tp:taxon-name></italic> gen. et sp. nov. and updates on <italic><tp:taxon-name><tp:taxon-name-part taxon-name-part-type="genus" reg="Ochronectria">Ochronectria</tp:taxon-name-part></tp:taxon-name></italic> (<tp:taxon-name><tp:taxon-name-part taxon-name-part-type="order">Hypocreales</tp:taxon-name-part></tp:taxon-name>): New insights from leaf litter fungi in Doi Inthanon National Park, Northern Thailand</article-title><source>MycoKeys</source><day>05</day><month>05</month><year>2025</year><volume>117</volume><fpage>67</fpage><lpage>88</lpage><pub-id pub-id-type="doi">10.3897/mycokeys.117.147002</pub-id></mixed-citation></tp:treatment-meta><tp:nomenclature><label>﻿</label><tp:taxon-name>
            <object-id xmlns:xlink="http://www.w3.org/1999/xlink" content-type="arpha" xlink:type="simple">EEEB06BA-3089-54A9-A619-A37669A44481</object-id>
            <tp:taxon-name-part taxon-name-part-type="genus" reg="Ochronectria">Ochronectria</tp:taxon-name-part>
            <object-id xmlns:xlink="http://www.w3.org/1999/xlink" xlink:type="simple">Index Fungorum: IF28315</object-id>
            <object-id xmlns:xlink="http://www.w3.org/1999/xlink" xlink:type="simple">Facesoffungi Number: FoF13003</object-id>
          </tp:taxon-name><tp:taxon-authority>Rossman &amp; Samuels, emend V. S. Silva &amp; Jayaward.</tp:taxon-authority></tp:nomenclature><tp:treatment-sec sec-type="Classification" id="SECID0EYTAG"><title>Classification.</title><p><tp:taxon-name><tp:taxon-name-part taxon-name-part-type="family">Bionectriaceae</tp:taxon-name-part></tp:taxon-name>, <tp:taxon-name><tp:taxon-name-part taxon-name-part-type="order">Hypocreales</tp:taxon-name-part></tp:taxon-name>, <tp:taxon-name><tp:taxon-name-part taxon-name-part-type="subclass">Hypocreomycetidae</tp:taxon-name-part></tp:taxon-name>, <tp:taxon-name><tp:taxon-name-part taxon-name-part-type="class">Sordariomycetes</tp:taxon-name-part></tp:taxon-name>.</p></tp:treatment-sec><tp:treatment-sec sec-type="remarks" id="SECID0ESUAG"><title>Remarks.</title><p><italic><tp:taxon-name><tp:taxon-name-part taxon-name-part-type="genus" reg="Ochronectria">Ochronectria</tp:taxon-name-part></tp:taxon-name></italic> was established by <xref ref-type="bibr" rid="B41">Rossman et al. (1999)</xref>, accommodating <italic><tp:taxon-name><tp:taxon-name-part taxon-name-part-type="genus" reg="Ochronectria">Ochronectria</tp:taxon-name-part><tp:taxon-name-part taxon-name-part-type="species" reg="calami">calami</tp:taxon-name-part></tp:taxon-name></italic> as the type species. The genus features subglobose to globose ascomata that become cupulate upon drying, peridium with three distinct layers, clavate asci, and fusiform ascospores containing guttules (<xref ref-type="bibr" rid="B41">Rossman et al. 1999</xref>; <xref ref-type="bibr" rid="B24">Lechat 2010</xref>; <xref ref-type="bibr" rid="B25">Li et al. 2016</xref>). Three species are accepted under <italic><tp:taxon-name><tp:taxon-name-part taxon-name-part-type="genus" reg="Ochronectria">Ochronectria</tp:taxon-name-part></tp:taxon-name></italic>, with no report on the asexual morph (<xref ref-type="bibr" rid="B18">Index Fungorum 2025</xref>). Discovery of the asexual form of <italic><tp:taxon-name><tp:taxon-name-part taxon-name-part-type="genus" reg="Ochronectria">Ochronectria</tp:taxon-name-part><tp:taxon-name-part taxon-name-part-type="species" reg="thailandica">thailandica</tp:taxon-name-part></tp:taxon-name></italic> in this study reveals the asexual morph of <italic><tp:taxon-name><tp:taxon-name-part taxon-name-part-type="genus" reg="Ochronectria">Ochronectria</tp:taxon-name-part></tp:taxon-name></italic>. Therefore, the genus description is emended here with general asexual morphology.</p></tp:treatment-sec><tp:treatment-sec sec-type="description" id="SECID0EXWAG"><title>Description.</title><p><bold>Sexual morph</bold>: as described by the original description, <xref ref-type="bibr" rid="B41">Rossman et al. (1999)</xref></p><p><bold>Asexual morph</bold>: Hyphomycetous. Colonies on the host are solitary to gregarious, and the vegetative mycelium is superficial. Conidiophores erect, mononemotous, unbranched, 2-septate, hyaline, smooth-walled. Conidiogenous cells elongate, hyaline, holoblastic, and apically produce monoblasitic conidia. Conidia aseptate, ellipsoidal to cylindrical, rarely ovoid, hyaline, smooth-walled.</p></tp:treatment-sec><ref-list><ref id="B41"><mixed-citation xmlns:xlink="http://www.w3.org/1999/xlink" xlink:type="simple"><person-group><name name-style="western"><surname>Rossman</surname><given-names>AY</given-names></name><name name-style="western"><surname>Samuels</surname><given-names>GJ</given-names></name><name name-style="western"><surname>Rogerson</surname><given-names>CT</given-names></name><name name-style="western"><surname>Lowen</surname><given-names>R</given-names></name></person-group> (<year>1999</year>) Genera of <tp:taxon-name><tp:taxon-name-part taxon-name-part-type="family">Bionectriaceae</tp:taxon-name-part></tp:taxon-name>, <tp:taxon-name><tp:taxon-name-part taxon-name-part-type="family">Hypocreaceae</tp:taxon-name-part></tp:taxon-name> and <tp:taxon-name><tp:taxon-name-part taxon-name-part-type="family">Nectriaceae</tp:taxon-name-part></tp:taxon-name> (<tp:taxon-name><tp:taxon-name-part taxon-name-part-type="order">Hypocreales</tp:taxon-name-part></tp:taxon-name>, <tp:taxon-name><tp:taxon-name-part taxon-name-part-type="class">Ascomycetes</tp:taxon-name-part></tp:taxon-name>). Studies in Mycology 42.</mixed-citation></ref><ref id="B24"><mixed-citation xmlns:xlink="http://www.w3.org/1999/xlink" xlink:type="simple"><person-group><name name-style="western"><surname>Lechat</surname><given-names>C</given-names></name></person-group> (<year>2010</year>) <italic><tp:taxon-name><tp:taxon-name-part taxon-name-part-type="genus">Ochronectria</tp:taxon-name-part><tp:taxon-name-part taxon-name-part-type="species">courtecuissei</tp:taxon-name-part></tp:taxon-name></italic> sp. nov. Bulletin Trimestriel de la Societe Mycologique de France 126: 97. <ext-link xlink:href="http://ascofrance.com/uploads/forum_file/BSMF-2010-v126-p97-0001.pdf" ext-link-type="uri" xlink:type="simple">http://ascofrance.com/uploads/forum_file/BSMF-2010-v126-p97-0001.pdf</ext-link></mixed-citation></ref><ref id="B25"><mixed-citation xmlns:xlink="http://www.w3.org/1999/xlink" xlink:type="simple"><person-group><name name-style="western"><surname>Li</surname><given-names>GJ</given-names></name><name name-style="western"><surname>Hyde</surname><given-names>KD</given-names></name><name name-style="western"><surname>Zhao</surname><given-names>RL</given-names></name><name name-style="western"><surname>Hongsanan</surname><given-names>S</given-names></name><name name-style="western"><surname>Abdel-Aziz</surname><given-names>FA</given-names></name><name name-style="western"><surname>Abdel-Wahab</surname><given-names>MA</given-names></name><name name-style="western"><surname>Alvarado</surname><given-names>P</given-names></name><name name-style="western"><surname>Alves-Silva</surname><given-names>G</given-names></name><name name-style="western"><surname>Ammirati</surname><given-names>JF</given-names></name><name name-style="western"><surname>Ariyawansa</surname><given-names>HA</given-names></name><name name-style="western"><surname>Baghela</surname><given-names>A</given-names></name><name name-style="western"><surname>Bahkali</surname><given-names>AH</given-names></name><name name-style="western"><surname>Beug</surname><given-names>M</given-names></name><name name-style="western"><surname>Bhat</surname><given-names>DJ</given-names></name><name name-style="western"><surname>Bojantchev</surname><given-names>D</given-names></name><name name-style="western"><surname>Boonpratuang</surname><given-names>T</given-names></name><name name-style="western"><surname>Bulgakov</surname><given-names>TS</given-names></name><name name-style="western"><surname>Camporesi</surname><given-names>E</given-names></name><name name-style="western"><surname>Boro</surname><given-names>MC</given-names></name><name name-style="western"><surname>Ceska</surname><given-names>O</given-names></name><name name-style="western"><surname>Chakraborty</surname><given-names>D</given-names></name><name name-style="western"><surname>Chen</surname><given-names>JJ</given-names></name><name name-style="western"><surname>Chethana</surname><given-names>KWT</given-names></name><name name-style="western"><surname>Chomnunti</surname><given-names>P</given-names></name><name name-style="western"><surname>Consiglio</surname><given-names>G</given-names></name><name name-style="western"><surname>Cui</surname><given-names>BK</given-names></name><name name-style="western"><surname>Dai</surname><given-names>DQ</given-names></name><name name-style="western"><surname>Dai</surname><given-names>YC</given-names></name><name name-style="western"><surname>Daranagama</surname><given-names>DA</given-names></name><name name-style="western"><surname>Das</surname><given-names>K</given-names></name><name name-style="western"><surname>Dayarathne</surname><given-names>MC</given-names></name><name name-style="western"><surname>De Crop</surname><given-names>E</given-names></name><name name-style="western"><surname>De Oliveira</surname><given-names>RJV</given-names></name><name name-style="western"><surname>de Souza</surname><given-names>CAF</given-names></name><name name-style="western"><surname>de Souza</surname><given-names>JI</given-names></name><name name-style="western"><surname>Dentinger</surname><given-names>BTM</given-names></name><name name-style="western"><surname>Dissanayake</surname><given-names>AJ</given-names></name><name name-style="western"><surname>Doilom</surname><given-names>M</given-names></name><name name-style="western"><surname>Drechsler-Santos</surname><given-names>ER</given-names></name><name name-style="western"><surname>Ghobad-Nejhad</surname><given-names>M</given-names></name><name name-style="western"><surname>Gilmore</surname><given-names>SP</given-names></name><name name-style="western"><surname>Góes-Neto</surname><given-names>A</given-names></name><name name-style="western"><surname>Gorczak</surname><given-names>M</given-names></name><name name-style="western"><surname>Haitjema</surname><given-names>CH</given-names></name><name name-style="western"><surname>Hapuarachchi</surname><given-names>KK</given-names></name><name name-style="western"><surname>Hashimoto</surname><given-names>A</given-names></name><name name-style="western"><surname>He</surname><given-names>MQ</given-names></name><name name-style="western"><surname>Henske</surname><given-names>JK</given-names></name><name name-style="western"><surname>Hirayama</surname><given-names>K</given-names></name><name name-style="western"><surname>Iribarren</surname><given-names>MJ</given-names></name><name name-style="western"><surname>Jayasiri</surname><given-names>SC</given-names></name><name name-style="western"><surname>Jayawardena</surname><given-names>RS</given-names></name><name name-style="western"><surname>Jeon</surname><given-names>SJ</given-names></name><name name-style="western"><surname>Jerônimo</surname><given-names>GH</given-names></name><name name-style="western"><surname>Jesus</surname><given-names>AL</given-names></name><name name-style="western"><surname>Jones</surname><given-names>EBG</given-names></name><name name-style="western"><surname>Kang</surname><given-names>JC</given-names></name><name name-style="western"><surname>Karunarathna</surname><given-names>SC</given-names></name><name name-style="western"><surname>Kirk</surname><given-names>PM</given-names></name><name name-style="western"><surname>Konta</surname><given-names>S</given-names></name><name name-style="western"><surname>Kuhnert</surname><given-names>E</given-names></name><name name-style="western"><surname>Langer</surname><given-names>E</given-names></name><name name-style="western"><surname>Lee</surname><given-names>HS</given-names></name><name name-style="western"><surname>Lee</surname><given-names>HB</given-names></name><name name-style="western"><surname>Li</surname><given-names>WJ</given-names></name><name name-style="western"><surname>Li</surname><given-names>XH</given-names></name><name name-style="western"><surname>Liimatainen</surname><given-names>K</given-names></name><name name-style="western"><surname>Lima</surname><given-names>DX</given-names></name><name name-style="western"><surname>Lin</surname><given-names>CG</given-names></name><name name-style="western"><surname>Liu</surname><given-names>JK</given-names></name><name name-style="western"><surname>Liu</surname><given-names>XZ</given-names></name><name name-style="western"><surname>Liu</surname><given-names>ZY</given-names></name><name name-style="western"><surname>Luangsa-ard</surname><given-names>JJ</given-names></name><name name-style="western"><surname>Lücking</surname><given-names>R</given-names></name><name name-style="western"><surname>Lumbsch</surname><given-names>HT</given-names></name><name name-style="western"><surname>Lumyong</surname><given-names>S</given-names></name><name name-style="western"><surname>Leaño</surname><given-names>EM</given-names></name><name name-style="western"><surname>Marano</surname><given-names>AV</given-names></name><name name-style="western"><surname>Matsumura</surname><given-names>M</given-names></name><name name-style="western"><surname>McKenzie</surname><given-names>EHC</given-names></name><name name-style="western"><surname>Mongkolsamrit</surname><given-names>S</given-names></name><name name-style="western"><surname>Mortimer</surname><given-names>PE</given-names></name><name name-style="western"><surname>Nguyen</surname><given-names>TTT</given-names></name><name name-style="western"><surname>Niskanen</surname><given-names>T</given-names></name><name name-style="western"><surname>Norphanphoun</surname><given-names>C</given-names></name><name name-style="western"><surname>O’Malley</surname><given-names>MA</given-names></name><name name-style="western"><surname>Parnmen</surname><given-names>S</given-names></name><name name-style="western"><surname>Pawłowska</surname><given-names>J</given-names></name><name name-style="western"><surname>Perera</surname><given-names>RH</given-names></name><name name-style="western"><surname>Phookamsak</surname><given-names>R</given-names></name><name name-style="western"><surname>Phukhamsakda</surname><given-names>C</given-names></name><name name-style="western"><surname>Pires-Zottarelli</surname><given-names>CLA</given-names></name><name name-style="western"><surname>Raspé</surname><given-names>O</given-names></name><name name-style="western"><surname>Reck</surname><given-names>MA</given-names></name><name name-style="western"><surname>Rocha</surname><given-names>SCO</given-names></name><name name-style="western"><surname>de Santiago</surname><given-names>ALCMA</given-names></name><name name-style="western"><surname>Senanayake</surname><given-names>IC</given-names></name><name name-style="western"><surname>Setti</surname><given-names>L</given-names></name><name name-style="western"><surname>Shang</surname><given-names>QJ</given-names></name><name name-style="western"><surname>Singh</surname><given-names>SK</given-names></name><name name-style="western"><surname>Sir</surname><given-names>EB</given-names></name><name name-style="western"><surname>Solomon</surname><given-names>KV</given-names></name><name name-style="western"><surname>Song</surname><given-names>J</given-names></name><name name-style="western"><surname>Srikitikulchai</surname><given-names>P</given-names></name><name name-style="western"><surname>Stadler</surname><given-names>M</given-names></name><name name-style="western"><surname>Suetrong</surname><given-names>S</given-names></name><name name-style="western"><surname>Takahashi</surname><given-names>H</given-names></name><name name-style="western"><surname>Takahashi</surname><given-names>T</given-names></name><name name-style="western"><surname>Tanaka</surname><given-names>K</given-names></name><name name-style="western"><surname>Tang</surname><given-names>LP</given-names></name><name name-style="western"><surname>Thambugala</surname><given-names>KM</given-names></name><name name-style="western"><surname>Thanakitpipattana</surname><given-names>D</given-names></name><name name-style="western"><surname>Theodorou</surname><given-names>MK</given-names></name><name name-style="western"><surname>Thongbai</surname><given-names>B</given-names></name><name name-style="western"><surname>Thummarukcharoen</surname><given-names>T</given-names></name><name name-style="western"><surname>Tian</surname><given-names>Q</given-names></name><name name-style="western"><surname>Tibpromma</surname><given-names>S</given-names></name><name name-style="western"><surname>Verbeken</surname><given-names>A</given-names></name><name name-style="western"><surname>Vizzini</surname><given-names>A</given-names></name><name name-style="western"><surname>Vlasák</surname><given-names>J</given-names></name><name name-style="western"><surname>Voigt</surname><given-names>K</given-names></name><name name-style="western"><surname>Wanasinghe</surname><given-names>DN</given-names></name><name name-style="western"><surname>Wang</surname><given-names>Y</given-names></name><name name-style="western"><surname>Weerakoon</surname><given-names>G</given-names></name><name name-style="western"><surname>Wen</surname><given-names>HA</given-names></name><name name-style="western"><surname>Wen</surname><given-names>TC</given-names></name><name name-style="western"><surname>Wijayawardene</surname><given-names>NN</given-names></name><name name-style="western"><surname>Wongkanoun</surname><given-names>S</given-names></name><name name-style="western"><surname>Wrzosek</surname><given-names>M</given-names></name><name name-style="western"><surname>Xiao</surname><given-names>YP</given-names></name><name name-style="western"><surname>Xu</surname><given-names>JC</given-names></name><name name-style="western"><surname>Yan</surname><given-names>JY</given-names></name><name name-style="western"><surname>Yang</surname><given-names>J</given-names></name><name name-style="western"><surname>Da Yang</surname><given-names>S</given-names></name><name name-style="western"><surname>Hu</surname><given-names>Y</given-names></name><name name-style="western"><surname>Zhang</surname><given-names>JF</given-names></name><name name-style="western"><surname>Zhao</surname><given-names>J</given-names></name><name name-style="western"><surname>Zhou</surname><given-names>LW</given-names></name><name name-style="western"><surname>Peršoh</surname><given-names>D</given-names></name><name name-style="western"><surname>Phillips</surname><given-names>AJL</given-names></name><name name-style="western"><surname>Maharachchikumbura</surname><given-names>SSN</given-names></name></person-group> (<year>2016</year>) <article-title>Fungal diversity notes 253–366: Taxonomic and phylogenetic contributions to fungal taxa.</article-title><source>Fungal Diversity</source><volume>78</volume>: <fpage>1</fpage>–<lpage>237</lpage>. <ext-link xlink:href="10.1007/s13225-016-0366-9" ext-link-type="doi" xlink:type="simple">https://doi.org/10.1007/s13225-016-0366-9</ext-link></mixed-citation></ref><ref id="B18"><mixed-citation xmlns:xlink="http://www.w3.org/1999/xlink" xlink:type="simple">Index Fungorum (<year>2025</year>) Index Fungorum. <ext-link xlink:href="https://www.indexfungorum.org/names/Names.asp" ext-link-type="uri" xlink:type="simple">https://www.indexfungorum.org/names/Names.asp</ext-link></mixed-citation></ref></ref-list></tp:taxon-treatment>
