# Supplementary material for: ﻿Introducing Muciflexusinthanonensis gen. et sp. nov. and updates on Ochronectria (Hypocreales): New insights from leaf litter fungi in Doi Inthanon National Park, Northern Thailand
Source: MycoKeys. 2025 May 5;117:67–88. doi: 10.3897/mycokeys.117.147002 (PMC12070057; doi:10.3897/mycokeys.117.147002)
Supplement: XML Treatment for Ochronectria thailandica [file mycokeys.117.147002-treatment4.xml]

<!DOCTYPE tp:taxon-treatment
  PUBLIC "-//TaxonX//DTD Taxonomic Treatment Publishing DTD v0 20100105//EN" "tax-treatment-NSO.dtd">
<tp:taxon-treatment xmlns:tp="http://www.plazi.org/taxpub"><tp:treatment-meta><kwd-group><label>Taxon classification</label><kwd>
              <named-content content-type="kingdom">Fungi</named-content>
            </kwd><kwd>
              <named-content content-type="order">Hypocreales</named-content>
            </kwd><kwd>
              <named-content content-type="family">Bionectriaceae</named-content>
            </kwd></kwd-group><mixed-citation publication-type="journal"><person-group><name><surname>Hittanadurage Silva</surname><given-names>Veenavee S.</given-names></name><name><surname>Jayawardena</surname><given-names>Ruvishika S.</given-names></name><name><surname>Perera</surname><given-names>Rekhani H.</given-names></name><name><surname>Li</surname><given-names>Qirui</given-names></name><name><surname>Hyde</surname><given-names>Kevin D.</given-names></name></person-group><article-title>﻿Introducing <italic><tp:taxon-name><tp:taxon-name-part taxon-name-part-type="genus" reg="Muciflexus">Muciflexus</tp:taxon-name-part><tp:taxon-name-part taxon-name-part-type="species" reg="inthanonensis">inthanonensis</tp:taxon-name-part></tp:taxon-name></italic> gen. et sp. nov. and updates on <italic><tp:taxon-name><tp:taxon-name-part taxon-name-part-type="genus" reg="Ochronectria">Ochronectria</tp:taxon-name-part></tp:taxon-name></italic> (<tp:taxon-name><tp:taxon-name-part taxon-name-part-type="order">Hypocreales</tp:taxon-name-part></tp:taxon-name>): New insights from leaf litter fungi in Doi Inthanon National Park, Northern Thailand</article-title><source>MycoKeys</source><day>05</day><month>05</month><year>2025</year><volume>117</volume><fpage>67</fpage><lpage>88</lpage><pub-id pub-id-type="doi">10.3897/mycokeys.117.147002</pub-id></mixed-citation></tp:treatment-meta><tp:nomenclature><label>﻿</label><tp:taxon-name>
            <object-id xmlns:xlink="http://www.w3.org/1999/xlink" content-type="arpha" xlink:type="simple">47DC37B5-99A1-5661-AF9E-1F65CC973340</object-id>
            <tp:taxon-name-part taxon-name-part-type="genus" reg="Ochronectria">Ochronectria</tp:taxon-name-part>
            <tp:taxon-name-part taxon-name-part-type="species" reg="thailandica">thailandica</tp:taxon-name-part>
            <object-id xmlns:xlink="http://www.w3.org/1999/xlink" xlink:type="simple">Index Fungorum: IF551918</object-id>
            <object-id xmlns:xlink="http://www.w3.org/1999/xlink" xlink:type="simple">Facesoffungi Number: FoF01815</object-id>
          </tp:taxon-name><tp:taxon-authority>Q.J. Shang &amp; K.D. Hyde</tp:taxon-authority><xref ref-type="fig" rid="F3">Fig. 3</xref></tp:nomenclature><tp:treatment-sec sec-type="description" id="SECID0EVYAG"><title>Description.</title><p><bold>Sexual morph</bold>: see <xref ref-type="bibr" rid="B25">Li et al. (2016)</xref>. <bold>Asexual morph</bold>: saprobic and hyphomycetous. Colonies on the host solitary to gregarious, vegetative mycelium superficial. Conidiophores erect, mononematous, smooth, hyaline, unbranched, 2-septate, 70–89(x̄ = 77, n = 9) µm. Conidiogenous cell elongated, hyaline, holoblastic, apically producing monoblastic conidia, 22–37 (x̄ = 28, n = 9) µm. Conidia hyaline, smooth-walled, aseptate, ellipsoidal to cylindrical rarely ovoid, 4.5–8.5 × 2–3 (x̄ = 6–2.5, n = 40) µm, L/W 2.5.</p><fig id="F3" position="float" orientation="portrait"><object-id xmlns:xlink="http://www.w3.org/1999/xlink" content-type="doi" xlink:type="simple">10.3897/mycokeys.117.147002.figure3</object-id><object-id xmlns:xlink="http://www.w3.org/1999/xlink" content-type="arpha" xlink:type="simple">A93897DC-B13F-5592-85C3-93958B8140D9</object-id><label>Figure 3.</label><caption><p><italic><tp:taxon-name><tp:taxon-name-part taxon-name-part-type="genus" reg="Ochronectria">Ochronectria</tp:taxon-name-part><tp:taxon-name-part taxon-name-part-type="species" reg="thailandica">thailandica</tp:taxon-name-part></tp:taxon-name></italic> (<named-content xmlns:xlink="http://www.w3.org/1999/xlink" content-type="dwc:institutional_code" xlink:title="Mae Fah Laung University Herbarium" xlink:href="http://grbio.org/institution/mae-fah-laung-university-herbarium" xlink:type="simple">MFLU</named-content> 24–0383) <bold>a</bold> host (arrow points to the colonies on the petiole) <bold>b, c</bold> a closer view of the colonies on the host substrate <bold>d–f</bold> conidiophores with attached conidia <bold>g</bold> conidia <bold>h</bold> germinated spore <bold>i</bold> front and the reverse view of the culture on <abbrev xmlns:xlink="http://www.w3.org/1999/xlink" xlink:title="Malt Extract Agar" id="ABBRID0EG1AG" xlink:type="simple">MEA</abbrev> media. Scale bars: 200 µm (<bold>b</bold>); 500 µm (<bold>c</bold>); 20 µm (<bold>d–e, h</bold>); 5 µm (<bold>f</bold>); 10 µm (<bold>g</bold>).</p></caption><graphic xmlns:xlink="http://www.w3.org/1999/xlink" xlink:href="mycokeys-117-067-g003.jpg" position="float" orientation="portrait" xlink:type="simple" id="oo_1322504.jpg"><uri content-type="original_file" xlink:type="simple">https://binary.pensoft.net/fig/1322504</uri></graphic></fig></tp:treatment-sec><tp:treatment-sec sec-type="description" id="SECID0EZ1AG"><title>Culture characteristics.</title><p>Conidia germinating on <abbrev xmlns:xlink="http://www.w3.org/1999/xlink" xlink:title="Malt Extract Agar" id="ABBRID0E61AG" xlink:type="simple">MEA</abbrev> within 24 hours. Colonies on <abbrev xmlns:xlink="http://www.w3.org/1999/xlink" xlink:title="Malt Extract Agar" id="ABBRID0ED2AG" xlink:type="simple">MEA</abbrev> reaching 1.4 mm diam. within 6 days in the dark at 25 °C, edge entire, flat or effuse, sparse. After 7 days colonies become white on the front face, and from below, reddish yellow gradually becomes slightly dark when mature.</p></tp:treatment-sec><tp:treatment-sec sec-type="material" id="SECID0EH2AG"><title>Material examined.</title><p>Thailand • Chiang Mai Province, Doi Inthanon National Park, on a petiole of a fallen broadleaf species, 30 November 2022, Veenavee Silva, V054a, <named-content xmlns:xlink="http://www.w3.org/1999/xlink" content-type="dwc:institutional_code" xlink:title="Mae Fah Laung University Herbarium" xlink:href="http://grbio.org/institution/mae-fah-laung-university-herbarium" xlink:type="simple">MFLU</named-content> 24–0383, MFULCC 24–0503</p></tp:treatment-sec><tp:treatment-sec sec-type="GenBank accession numbers" id="SECID0ER2AG"><title>GenBank accession numbers.</title><p><abbrev xmlns:xlink="http://www.w3.org/1999/xlink" xlink:title="transcribed spacer regions" id="ABBRID0EX2AG" xlink:type="simple">ITS</abbrev>: <ext-link xmlns:xlink="http://www.w3.org/1999/xlink" xlink:href="PQ454717" ext-link-type="gen" xlink:type="simple">PQ454717</ext-link>, <abbrev xmlns:xlink="http://www.w3.org/1999/xlink" xlink:title="large subunit rRNA gen" id="ABBRID0EA3AG" xlink:type="simple">LSU</abbrev>: <ext-link xmlns:xlink="http://www.w3.org/1999/xlink" xlink:href="PQ454721" ext-link-type="gen" xlink:type="simple">PQ454721</ext-link></p><p>In the phylogenetic analysis, the dataset consisted of 36 strains from <tp:taxon-name><tp:taxon-name-part taxon-name-part-type="family">Bionectriaceae</tp:taxon-name-part></tp:taxon-name>, with two taxa from <tp:taxon-name><tp:taxon-name-part taxon-name-part-type="family">Stromatonectriaceae</tp:taxon-name-part></tp:taxon-name> (CBS 125579 and CBS 127387) serving as the outgroup. The final concatenated nucleotide alignment included <abbrev xmlns:xlink="http://www.w3.org/1999/xlink" xlink:title="transcribed spacer regions" id="ABBRID0EU3AG" xlink:type="simple">ITS</abbrev>, <abbrev xmlns:xlink="http://www.w3.org/1999/xlink" xlink:title="large subunit rRNA gen" id="ABBRID0EY3AG" xlink:type="simple">LSU</abbrev>, <italic><abbrev xmlns:xlink="http://www.w3.org/1999/xlink" xlink:title="RNA polymerase II subunit two gene" id="ABBRID0E43AG" xlink:type="simple">rpb2</abbrev></italic>, and <italic>tef1-α</italic> sequences, totalling 2854 sites (<abbrev xmlns:xlink="http://www.w3.org/1999/xlink" xlink:title="transcribed spacer regions" id="ABBRID0ED4AG" xlink:type="simple">ITS</abbrev>: 1–514; <abbrev xmlns:xlink="http://www.w3.org/1999/xlink" xlink:title="large subunit rRNA gen" id="ABBRID0EH4AG" xlink:type="simple">LSU</abbrev>: 515–1290; <italic><abbrev xmlns:xlink="http://www.w3.org/1999/xlink" xlink:title="RNA polymerase II subunit two gene" id="ABBRID0EM4AG" xlink:type="simple">rpb2</abbrev></italic>: 1291–2046; <italic>tef1</italic>–<italic>α</italic>: 2047–2854). Both maximum likelihood and Bayesian analyses produced similar tree topologies; they were combined in Fig. <xref ref-type="fig" rid="F4">4</xref>, using the <abbrev xmlns:xlink="http://www.w3.org/1999/xlink" xlink:title="Bayesian Inference" id="ABBRID0EY4AG" xlink:type="simple">BI</abbrev> tree as the base. The IQ-TREE web server’s default settings were used for the maximum likelihood tree. At the same time, Tracer v1.7.2 was employed to assess the run quality of the <abbrev xmlns:xlink="http://www.w3.org/1999/xlink" xlink:title="Bayesian Inference" id="ABBRID0E34AG" xlink:type="simple">BI</abbrev> tree, ensuring effective sampling size (ESS) values for all parameters. The alignment contained 1,096 unique sites (<abbrev xmlns:xlink="http://www.w3.org/1999/xlink" xlink:title="transcribed spacer regions" id="ABBRID0EA5AG" xlink:type="simple">ITS</abbrev>: 262; <abbrev xmlns:xlink="http://www.w3.org/1999/xlink" xlink:title="large subunit rRNA gen" id="ABBRID0EE5AG" xlink:type="simple">LSU</abbrev>: 145; <italic><abbrev xmlns:xlink="http://www.w3.org/1999/xlink" xlink:title="RNA polymerase II subunit two gene" id="ABBRID0EJ5AG" xlink:type="simple">rpb2</abbrev></italic>: 419; <italic>tef1</italic>–<italic>α</italic>: 270). Although the target species, <italic><tp:taxon-name><tp:taxon-name-part taxon-name-part-type="genus" reg="Ochronectria">Ochronectria</tp:taxon-name-part><tp:taxon-name-part taxon-name-part-type="species" reg="thailandica">thailandica</tp:taxon-name-part></tp:taxon-name></italic>, only had <abbrev xmlns:xlink="http://www.w3.org/1999/xlink" xlink:title="transcribed spacer regions" id="ABBRID0E35AG" xlink:type="simple">ITS</abbrev> and <abbrev xmlns:xlink="http://www.w3.org/1999/xlink" xlink:title="large subunit rRNA gen" id="ABBRID0EA6AG" xlink:type="simple">LSU</abbrev> sequences, all four loci were used in the multi-loci phylogenetic analysis, resulting in a stable tree.</p><fig id="F4" position="float" orientation="portrait"><object-id xmlns:xlink="http://www.w3.org/1999/xlink" content-type="doi" xlink:type="simple">10.3897/mycokeys.117.147002.figure4</object-id><object-id xmlns:xlink="http://www.w3.org/1999/xlink" content-type="arpha" xlink:type="simple">58169230-585C-59D5-B135-EAAB2815EBD9</object-id><label>Figure 4.</label><caption><p>Bayesian inference phylogenetic tree generated from <abbrev xmlns:xlink="http://www.w3.org/1999/xlink" xlink:title="transcribed spacer regions" id="ABBRID0EM6AG" xlink:type="simple">ITS</abbrev>, <abbrev xmlns:xlink="http://www.w3.org/1999/xlink" xlink:title="large subunit rRNA gen" id="ABBRID0EQ6AG" xlink:type="simple">LSU</abbrev>, <italic><abbrev xmlns:xlink="http://www.w3.org/1999/xlink" xlink:title="RNA polymerase II subunit two gene" id="ABBRID0EV6AG" xlink:type="simple">rpb2</abbrev></italic>, and <italic>tef1</italic>–<italic>α</italic> sequence data for selected taxa from <tp:taxon-name><tp:taxon-name-part taxon-name-part-type="family">Bionectriaceae</tp:taxon-name-part></tp:taxon-name>. The tree is rooted with two taxa from <tp:taxon-name><tp:taxon-name-part taxon-name-part-type="family">Stromatonectriaceae</tp:taxon-name-part></tp:taxon-name> (CBS 125579 and CBS 127387). The newly generated sequence is in blue. Holotype and ex-type strains are in bold text. BYPP ≥ 0.95 and MLBS values ≥ 70% are shown at the nodes.</p></caption><graphic xmlns:xlink="http://www.w3.org/1999/xlink" xlink:href="mycokeys-117-067-g004.jpg" position="float" orientation="portrait" xlink:type="simple" id="oo_1322505.jpg"><uri content-type="original_file" xlink:type="simple">https://binary.pensoft.net/fig/1322505</uri></graphic></fig></tp:treatment-sec><tp:treatment-sec sec-type="notes" id="SECID0EMABG"><title>Notes.</title><p><italic><tp:taxon-name><tp:taxon-name-part taxon-name-part-type="genus" reg="Ochronectria">Ochronectria</tp:taxon-name-part><tp:taxon-name-part taxon-name-part-type="species" reg="thailandica">thailandica</tp:taxon-name-part></tp:taxon-name></italic> was introduced by <xref ref-type="bibr" rid="B25">Li et al. (2016)</xref> in Chiang Rai Province, Thailand, from unidentified wood in the water. Our collection from Doi Inthanon includes an isolate found on the petiole of a fallen broadleaf species, which is an asexual morph. In the multi-locus phylogenetic analysis, this isolate clusters with the ex-type strain of <italic><tp:taxon-name><tp:taxon-name-part taxon-name-part-type="genus" reg="Ochronectria">Ochronectria</tp:taxon-name-part><tp:taxon-name-part taxon-name-part-type="species" reg="thailandica">thailandica</tp:taxon-name-part></tp:taxon-name></italic> (<named-content xmlns:xlink="http://www.w3.org/1999/xlink" content-type="dwc:institutional_code" xlink:title="Mae Fah Luang University Culture Collection" xlink:href="http://grbio.org/institution/mae-fah-luang-university-culture-collection" xlink:type="simple">MFLUCC</named-content> 15-0140) with BYPP of 1 and MLBS of 100% support. Based on base pair comparisons, the <abbrev xmlns:xlink="http://www.w3.org/1999/xlink" xlink:title="transcribed spacer regions" id="ABBRID0EQBBG" xlink:type="simple">ITS</abbrev> region is identical (99%), with two gaps, and the <abbrev xmlns:xlink="http://www.w3.org/1999/xlink" xlink:title="large subunit rRNA gen" id="ABBRID0EUBBG" xlink:type="simple">LSU</abbrev> region is also identical (100%), with no gaps. This confirms that our isolate shares the same identity as the type strain of <italic><tp:taxon-name><tp:taxon-name-part taxon-name-part-type="genus" reg="Ochronectria">Ochronectria</tp:taxon-name-part><tp:taxon-name-part taxon-name-part-type="species" reg="thailandica">thailandica</tp:taxon-name-part></tp:taxon-name></italic>. As a result, we introduce the asexual morph of <italic><tp:taxon-name><tp:taxon-name-part taxon-name-part-type="genus" reg="Ochronectria">O.</tp:taxon-name-part><tp:taxon-name-part taxon-name-part-type="species" reg="thailandica">thailandica</tp:taxon-name-part></tp:taxon-name></italic> here, supported by graphical illustrations and morpho-phylogenetic evidence. Previously, <italic><tp:taxon-name><tp:taxon-name-part taxon-name-part-type="genus" reg="Ochronectria">Ochronectria</tp:taxon-name-part></tp:taxon-name></italic> was recognised as a genus with only a sexual morph, but our discovery establishes its holomorphic nature. Thus, we amend the genus description to include the asexual morph.</p></tp:treatment-sec><ref-list><ref id="B25"><mixed-citation xmlns:xlink="http://www.w3.org/1999/xlink" xlink:type="simple"><person-group><name name-style="western"><surname>Li</surname><given-names>GJ</given-names></name><name name-style="western"><surname>Hyde</surname><given-names>KD</given-names></name><name name-style="western"><surname>Zhao</surname><given-names>RL</given-names></name><name name-style="western"><surname>Hongsanan</surname><given-names>S</given-names></name><name name-style="western"><surname>Abdel-Aziz</surname><given-names>FA</given-names></name><name name-style="western"><surname>Abdel-Wahab</surname><given-names>MA</given-names></name><name name-style="western"><surname>Alvarado</surname><given-names>P</given-names></name><name name-style="western"><surname>Alves-Silva</surname><given-names>G</given-names></name><name name-style="western"><surname>Ammirati</surname><given-names>JF</given-names></name><name name-style="western"><surname>Ariyawansa</surname><given-names>HA</given-names></name><name name-style="western"><surname>Baghela</surname><given-names>A</given-names></name><name name-style="western"><surname>Bahkali</surname><given-names>AH</given-names></name><name name-style="western"><surname>Beug</surname><given-names>M</given-names></name><name name-style="western"><surname>Bhat</surname><given-names>DJ</given-names></name><name name-style="western"><surname>Bojantchev</surname><given-names>D</given-names></name><name name-style="western"><surname>Boonpratuang</surname><given-names>T</given-names></name><name name-style="western"><surname>Bulgakov</surname><given-names>TS</given-names></name><name name-style="western"><surname>Camporesi</surname><given-names>E</given-names></name><name name-style="western"><surname>Boro</surname><given-names>MC</given-names></name><name name-style="western"><surname>Ceska</surname><given-names>O</given-names></name><name name-style="western"><surname>Chakraborty</surname><given-names>D</given-names></name><name name-style="western"><surname>Chen</surname><given-names>JJ</given-names></name><name name-style="western"><surname>Chethana</surname><given-names>KWT</given-names></name><name name-style="western"><surname>Chomnunti</surname><given-names>P</given-names></name><name name-style="western"><surname>Consiglio</surname><given-names>G</given-names></name><name name-style="western"><surname>Cui</surname><given-names>BK</given-names></name><name name-style="western"><surname>Dai</surname><given-names>DQ</given-names></name><name name-style="western"><surname>Dai</surname><given-names>YC</given-names></name><name name-style="western"><surname>Daranagama</surname><given-names>DA</given-names></name><name name-style="western"><surname>Das</surname><given-names>K</given-names></name><name name-style="western"><surname>Dayarathne</surname><given-names>MC</given-names></name><name name-style="western"><surname>De Crop</surname><given-names>E</given-names></name><name name-style="western"><surname>De Oliveira</surname><given-names>RJV</given-names></name><name name-style="western"><surname>de Souza</surname><given-names>CAF</given-names></name><name name-style="western"><surname>de Souza</surname><given-names>JI</given-names></name><name name-style="western"><surname>Dentinger</surname><given-names>BTM</given-names></name><name name-style="western"><surname>Dissanayake</surname><given-names>AJ</given-names></name><name name-style="western"><surname>Doilom</surname><given-names>M</given-names></name><name name-style="western"><surname>Drechsler-Santos</surname><given-names>ER</given-names></name><name name-style="western"><surname>Ghobad-Nejhad</surname><given-names>M</given-names></name><name name-style="western"><surname>Gilmore</surname><given-names>SP</given-names></name><name name-style="western"><surname>Góes-Neto</surname><given-names>A</given-names></name><name name-style="western"><surname>Gorczak</surname><given-names>M</given-names></name><name name-style="western"><surname>Haitjema</surname><given-names>CH</given-names></name><name name-style="western"><surname>Hapuarachchi</surname><given-names>KK</given-names></name><name name-style="western"><surname>Hashimoto</surname><given-names>A</given-names></name><name name-style="western"><surname>He</surname><given-names>MQ</given-names></name><name name-style="western"><surname>Henske</surname><given-names>JK</given-names></name><name name-style="western"><surname>Hirayama</surname><given-names>K</given-names></name><name name-style="western"><surname>Iribarren</surname><given-names>MJ</given-names></name><name name-style="western"><surname>Jayasiri</surname><given-names>SC</given-names></name><name name-style="western"><surname>Jayawardena</surname><given-names>RS</given-names></name><name name-style="western"><surname>Jeon</surname><given-names>SJ</given-names></name><name name-style="western"><surname>Jerônimo</surname><given-names>GH</given-names></name><name name-style="western"><surname>Jesus</surname><given-names>AL</given-names></name><name name-style="western"><surname>Jones</surname><given-names>EBG</given-names></name><name name-style="western"><surname>Kang</surname><given-names>JC</given-names></name><name name-style="western"><surname>Karunarathna</surname><given-names>SC</given-names></name><name name-style="western"><surname>Kirk</surname><given-names>PM</given-names></name><name name-style="western"><surname>Konta</surname><given-names>S</given-names></name><name name-style="western"><surname>Kuhnert</surname><given-names>E</given-names></name><name name-style="western"><surname>Langer</surname><given-names>E</given-names></name><name name-style="western"><surname>Lee</surname><given-names>HS</given-names></name><name name-style="western"><surname>Lee</surname><given-names>HB</given-names></name><name name-style="western"><surname>Li</surname><given-names>WJ</given-names></name><name name-style="western"><surname>Li</surname><given-names>XH</given-names></name><name name-style="western"><surname>Liimatainen</surname><given-names>K</given-names></name><name name-style="western"><surname>Lima</surname><given-names>DX</given-names></name><name name-style="western"><surname>Lin</surname><given-names>CG</given-names></name><name name-style="western"><surname>Liu</surname><given-names>JK</given-names></name><name name-style="western"><surname>Liu</surname><given-names>XZ</given-names></name><name name-style="western"><surname>Liu</surname><given-names>ZY</given-names></name><name name-style="western"><surname>Luangsa-ard</surname><given-names>JJ</given-names></name><name name-style="western"><surname>Lücking</surname><given-names>R</given-names></name><name name-style="western"><surname>Lumbsch</surname><given-names>HT</given-names></name><name name-style="western"><surname>Lumyong</surname><given-names>S</given-names></name><name name-style="western"><surname>Leaño</surname><given-names>EM</given-names></name><name name-style="western"><surname>Marano</surname><given-names>AV</given-names></name><name name-style="western"><surname>Matsumura</surname><given-names>M</given-names></name><name name-style="western"><surname>McKenzie</surname><given-names>EHC</given-names></name><name name-style="western"><surname>Mongkolsamrit</surname><given-names>S</given-names></name><name name-style="western"><surname>Mortimer</surname><given-names>PE</given-names></name><name name-style="western"><surname>Nguyen</surname><given-names>TTT</given-names></name><name name-style="western"><surname>Niskanen</surname><given-names>T</given-names></name><name name-style="western"><surname>Norphanphoun</surname><given-names>C</given-names></name><name name-style="western"><surname>O’Malley</surname><given-names>MA</given-names></name><name name-style="western"><surname>Parnmen</surname><given-names>S</given-names></name><name name-style="western"><surname>Pawłowska</surname><given-names>J</given-names></name><name name-style="western"><surname>Perera</surname><given-names>RH</given-names></name><name name-style="western"><surname>Phookamsak</surname><given-names>R</given-names></name><name name-style="western"><surname>Phukhamsakda</surname><given-names>C</given-names></name><name name-style="western"><surname>Pires-Zottarelli</surname><given-names>CLA</given-names></name><name name-style="western"><surname>Raspé</surname><given-names>O</given-names></name><name name-style="western"><surname>Reck</surname><given-names>MA</given-names></name><name name-style="western"><surname>Rocha</surname><given-names>SCO</given-names></name><name name-style="western"><surname>de Santiago</surname><given-names>ALCMA</given-names></name><name name-style="western"><surname>Senanayake</surname><given-names>IC</given-names></name><name name-style="western"><surname>Setti</surname><given-names>L</given-names></name><name name-style="western"><surname>Shang</surname><given-names>QJ</given-names></name><name name-style="western"><surname>Singh</surname><given-names>SK</given-names></name><name name-style="western"><surname>Sir</surname><given-names>EB</given-names></name><name name-style="western"><surname>Solomon</surname><given-names>KV</given-names></name><name name-style="western"><surname>Song</surname><given-names>J</given-names></name><name name-style="western"><surname>Srikitikulchai</surname><given-names>P</given-names></name><name name-style="western"><surname>Stadler</surname><given-names>M</given-names></name><name name-style="western"><surname>Suetrong</surname><given-names>S</given-names></name><name name-style="western"><surname>Takahashi</surname><given-names>H</given-names></name><name name-style="western"><surname>Takahashi</surname><given-names>T</given-names></name><name name-style="western"><surname>Tanaka</surname><given-names>K</given-names></name><name name-style="western"><surname>Tang</surname><given-names>LP</given-names></name><name name-style="western"><surname>Thambugala</surname><given-names>KM</given-names></name><name name-style="western"><surname>Thanakitpipattana</surname><given-names>D</given-names></name><name name-style="western"><surname>Theodorou</surname><given-names>MK</given-names></name><name name-style="western"><surname>Thongbai</surname><given-names>B</given-names></name><name name-style="western"><surname>Thummarukcharoen</surname><given-names>T</given-names></name><name name-style="western"><surname>Tian</surname><given-names>Q</given-names></name><name name-style="western"><surname>Tibpromma</surname><given-names>S</given-names></name><name name-style="western"><surname>Verbeken</surname><given-names>A</given-names></name><name name-style="western"><surname>Vizzini</surname><given-names>A</given-names></name><name name-style="western"><surname>Vlasák</surname><given-names>J</given-names></name><name name-style="western"><surname>Voigt</surname><given-names>K</given-names></name><name name-style="western"><surname>Wanasinghe</surname><given-names>DN</given-names></name><name name-style="western"><surname>Wang</surname><given-names>Y</given-names></name><name name-style="western"><surname>Weerakoon</surname><given-names>G</given-names></name><name name-style="western"><surname>Wen</surname><given-names>HA</given-names></name><name name-style="western"><surname>Wen</surname><given-names>TC</given-names></name><name name-style="western"><surname>Wijayawardene</surname><given-names>NN</given-names></name><name name-style="western"><surname>Wongkanoun</surname><given-names>S</given-names></name><name name-style="western"><surname>Wrzosek</surname><given-names>M</given-names></name><name name-style="western"><surname>Xiao</surname><given-names>YP</given-names></name><name name-style="western"><surname>Xu</surname><given-names>JC</given-names></name><name name-style="western"><surname>Yan</surname><given-names>JY</given-names></name><name name-style="western"><surname>Yang</surname><given-names>J</given-names></name><name name-style="western"><surname>Da Yang</surname><given-names>S</given-names></name><name name-style="western"><surname>Hu</surname><given-names>Y</given-names></name><name name-style="western"><surname>Zhang</surname><given-names>JF</given-names></name><name name-style="western"><surname>Zhao</surname><given-names>J</given-names></name><name name-style="western"><surname>Zhou</surname><given-names>LW</given-names></name><name name-style="western"><surname>Peršoh</surname><given-names>D</given-names></name><name name-style="western"><surname>Phillips</surname><given-names>AJL</given-names></name><name name-style="western"><surname>Maharachchikumbura</surname><given-names>SSN</given-names></name></person-group> (<year>2016</year>) <article-title>Fungal diversity notes 253–366: Taxonomic and phylogenetic contributions to fungal taxa.</article-title><source>Fungal Diversity</source><volume>78</volume>: <fpage>1</fpage>–<lpage>237</lpage>. <ext-link xlink:href="10.1007/s13225-016-0366-9" ext-link-type="doi" xlink:type="simple">https://doi.org/10.1007/s13225-016-0366-9</ext-link></mixed-citation></ref></ref-list></tp:taxon-treatment>
