# Supplementary material for: ﻿Introducing Muciflexusinthanonensis gen. et sp. nov. and updates on Ochronectria (Hypocreales): New insights from leaf litter fungi in Doi Inthanon National Park, Northern Thailand
Source: MycoKeys. 2025 May 5;117:67–88. doi: 10.3897/mycokeys.117.147002 (PMC12070057; doi:10.3897/mycokeys.117.147002)
Supplement: Supplementary material 1 — Niessliaceae and Bionectriaceae taxa table [file mycokeys-117-067-s001.xlsx]

## Sheet: Niessliaceae taxa table
Family	Organism name	Strain number	Status	Substrate/host	Country	ITS	LSU	tef1–α	rpb2
Niessliaceae	Niesslia aeruginosa	CBS 264.89	T	Agricultural löss soil	Germany	MG826958	MG826762	OQ471062	−
Niessliaceae	Niesslia artocarpi	CBS 582.73	T	Artocarpus integrifolia	Sri Lanka	MG827008	MG826809	OQ471063	−
Niessliaceae	Niesslia cladoniicola	CBS 960.73	T	Cladonia rangiformis	UK	MG827042	MG826850	OQ471064	−
Niessliaceae	Niesslia clarkii	CBS 170.74	T	Ilex sp.	UK	MG826936	MG826741	OQ471065	−
Niessliaceae	Niesslia exilis	CBS 426.66	_	Hypoxylon sp.	Austria	OQ429746	OQ055645	OQ471068	OQ454155
Niessliaceae	Niesslia grisescens	CBS 599.88	T	Bark beetle gallery	New Zealand	MG827013	MG826814	MG896396	−
Niessliaceae	Niesslia ilicifolia	CBS 459.74	_	Ilex aquifolium	UK	MG826995	MG826798	MG896392	−
Niessliaceae	Niesslia ligustica	CBS 684.95	T	Serially washed and surface-disinfected ectomycorrhiza of Pinus halepensis	Italy	MG826827	MF681502	MG896376	−
Niessliaceae	Niesslia loricata	CBS 778.69	T	Surface soil, alluvial sand	Algeria	MG827034	MG826842	MG896388	−
Niessliaceae	Niesslia mucida	CBS 404.66	T	Wheat-field soil	Germany	MG826989	MG826792	OQ471069	OQ454156
Niessliaceae	Niesslia rhizomorpharum	CBS 642.85	T	Rhizomorphs of Armillaria sp. on Ulmus scabra	Sweden	MG827019	MG826820	−	−
Niessliaceae	Niesslia tenuis	CBS 432.66	T	Hypoxylon coccineum	Germany	MG826994	MG826797	OQ471070	OQ560702
Niessliaceae	Niesslia xanthorrhoeae	CBS 287.93	T	Xanthorrhoea preissii	Australia	MG826961	MG826765	−	−
Niessliaceae	"Acremonium nigrosclerotium"	CBS 154.72	T	Uredinium of rust	India	OQ429479	OQ055390	OQ470773	OQ453870
Niessliaceae	"Acremonium guillematii"	CBS 766.69	T	Field soil	France	OQ429473	OQ055384	OQ470768	OQ453865
Niessliaceae	"Acremonium incrustatum"	CBS 159.70	T	Rhizomorph of Armillaria mellea	Netherlands	OQ429474	OQ055385	OQ470769	–
Niessliaceae	"Acremonium potronii"	CBS 589.90	_	Decaying wood	Germany	OQ429482	OQ055393	OQ470776	OQ453873
Niessliaceae	"Acremonium cavaraeanum"	CBS 101149	T	Outer wall of wooden house	Japan	HF680220	HF680202	OQ470744	OQ560697
Niessliaceae	"Acremonium persicinum"	CBS 110646	_	Reed sandy soil	Netherlands	OQ429535	OQ055447	OQ470828	–
Niessliaceae	"Acremonium persicinum"	CBS 330.80	_	Abies alba	France	OQ429480	OQ055391	OQ470774	OQ453871
Niessliaceae	Cephalosporium ballagii	CBS 134.33	T	Nodular lymphangitis of human arm	–	OQ429516	OQ055427	OQ470807	OQ453903
Niessliaceae	Myrtacremonium eucalypti	CBS 142161	T	Eucalyptus globulus	Australia	OQ429720	OQ055621	OQ471032	OQ454121
Niessliaceae	Eucasphaeria capensis	CBS 120028	T	Eucalyptus sp.	South Africa	OQ429588	MH874626	OQ470896	OQ453986
Niessliaceae	Eucasphaeria rustici	CBS 142085	T	Eucalyptus creta	Australia	OQ429590	OQ055502	OQ470898	OQ453988
Niessliaceae	Neoeucasphaeria eucalypti	CBS 145075	T	Eucalyptus sp.	Australia	MK047445	MK047495	−	OQ454152
Niessliaceae	Rosasphaeria moravica	CBS 124270	T	Rosa canina	Austria	OQ429826	OQ430087	JF440987	JF440986
Niessliaceae	Cylindromonium alloxyli	CPC 38159	T	Mycophilic on Meliola on leaves of Alloxylon pinnatum	Australia	MW175339	MW175379	−	MW173114
Niessliaceae	Cylindromonium dirinariae	TNS–L–131533	T	Dirinaria applanata	Japan	LC731273	LC731274	LC731275	LC744391
Niessliaceae	Cylindromonium eugeniicola	CPC 37170	T	Eugenia capensis	South Africa	NR166338	NG068337	OQ470832	−
Niessliaceae	Cylindromonium everniae	CBS 148255	T	Evernia prunastri	Netherlands	NR175231	NG081339	−	OK651171
Niessliaceae	Cylindromonium lichenicola	CBS 415.70A	_	Desmococcus sp.	Netherlands	MH859774	LC744400	LC744397	LC744394
Niessliaceae	Cylindromonium lichenicola	CBS 303.70	_	Alnus glutinosa	Germany	MH859675	MH871429	OQ470833	OQ453927
Niessliaceae	Cylindromonium lichenophilum	CBS 150063	T	Parmelina tiliacea (Parmeliaceae) thallus with dieback	South Africa	OR680770	OR717026	−	OR683727
Niessliaceae	Cylindromonium rhabdosporum	CBS 438.66	T	Cladonia furcata	Austria	MH858850	HQ232120	OQ470835	−
Niessliaceae	Phialoseptomonium eucalypti	CBS 145542	T	Eucalyptus grandis x camaldulensis	Australia	NR165572	NG067890	OQ471119	OQ454204
Niessliaceae	Phialoseptomonium junci	CBS 148307	T	Juncus effusus	Netherlands	NR175238	NG081345	−	−
Niessliaceae	Muciflexus inthanonensis	MFLU24–0382	T	on a leaf of diseased unknown broadleaf species,	Thailand	PQ528132	PQ528133	PQ568247	PQ590309	This Study
Insertae sedis	Trichonectria rectipila	CBS 132.87	T	Sphaeriaceae, on Diatrype stigma	USA	NR160175	NG064146	−	−
Insertae sedis	Trichonectria setadpressa	A.F. 29612-1	_	_	_	MT153966	MT154013	−	−
Insertae sedis	Trichonectria setadpressa	JE 20-13	_	_	_	MT153969	MT154016	−	−
Insertae sedis	Trichonectria epimegalosporae	KRAM-L-74376	T	Megalospora sulphurata var. sulfurata	Bolivia	OR514877	OR514879	−	−
Insertae sedis	Trichonectria pertusariae	JE 80-11 (LPB)	_	Pertusaria sp	Bolivia	OR511512	OR510607	−	−
Insertae sedis	Trichonectria pertusariae	KRAM-L-74380	_	Pertusaria sp	Bolivia	OR511508	OR510603	−	−
Insertae sedis	Trichonectria puncteliae	KRAM-L-74377	T	Punctelia borreri	Bolivia	OR514876	OR514878	−	−
Insertae sedis	Trichonectria pyrenaica	KRAM-L-74393	_	Usnea sp	Portugal	OR511516	OR510611	−	−
Insertae sedis	Trichonectria usneicola	KRAM-L-74383	_	Usnea sp	Bolivia	OR511509	OR510604	−	−
Insertae sedis	Trichonectria anisospora	KRAM L-74392	_	Hypogymnia physodes	Norway	OR511514	OR510609	−	−
Insertae sedis	Trichonectria anisospora	KRAM L-74391	_	Hypogymnia physodes	Poland	OR511515	OR510610	OR525303	−
Insertae sedis	Trichonectria fragmospora	Haldeman 4389 (KRAM L)	T	Evernia prunastri	USA	PP532845	PP532846	−	−
Insertae sedis	Trichonectria rubefaciens	Etayo 29085.1 (hb. Etayo)	_	Parmelina tiliacea	Spain	OR511505	OR510601	OR525310	−
Insertae sedis	Trichonectria rubefaciens	KRAM-L-74390	_	Parmelia sulcata	Poland	OR511517	OR510612	OR525302	−
Insertae sedis	Trichonectria sp.	KRAM-L-74384	_	Usnea sp.	Bolivia	OR511510	OR510605	OR525307	−
Insertae sedis	Trichonectria sp.	Etayo 29-8 (LPB)	_	Usnea sp.	Bolivia	OR511511	OR510606	OR525306	−
Insertae sedis	Trichonectria sp.	KRAM-L-74385	_	Usnea sp.	Bolivia	OR511507	OR510600	OR525312	−
Nothoacremoniaceae	Nothoacremonium subcylindricum	CBS 416.68	T	Skin and nail of man	Netherlands	OQ429749	OQ055648	OQ471074	OQ454160
Nothoacremoniaceae	Nothoacremonium subcylindricum	CBS 190.70	_	Decaying wood in heated greenhouse	Germany	OQ429751	OQ055651	OQ471077	OQ454163
Nothoacremoniaceae	Nothoacremonium exiguum	CBS 587.73	T	Tubulicium dussii on Dicksonia antarctica	Sri Lanka	OQ429748	OQ055647	OQ471073	OQ454159
Nothoacremoniaceae	Nothoacremonium vesiculophorum	CBS 397.70B	T	Cladium mariscus	Netherlands	OQ429752	OQ055652	OQ471078	OQ454164
Note: "T" represents the type species and "_" represents the unavailable data and Non type isolates

## Sheet: Bionectriaceae taxa table
Family	Organism name	Strain number	Status	Substrate/host	Country	ITS	LSU	tef1–α	rpb2
Bionectriaceae	Proxiovicillium blochii	CBS 427.93	T	Skin of man	Germany	OQ429816	OQ430079	OQ471144	OQ454213
Bionectriaceae	Proxiovicillium lepidopterorum	CBS 101239	T	Lymantriidae, Lepidoptera	Malaysia	OQ429817	OQ430080	OQ471145	OQ454214
Bionectriaceae	Ovicillium subglobosum	CBS 101963	T	Soil	China, Hong Kong	OQ429759	OQ055658	OQ471085	OQ454170
Bionectriaceae	Hapsidospora irregularis	CBS 510.70	T	Lawn grass compost heap	Canada	OQ429660	OQ055566	OQ470968	OQ454058
Bionectriaceae	Hapsidospora stercoraria	CBS 516.70	T	Dung of herbivore	Tanzania	OQ429662	OQ055568	OQ470970	OQ454060
Bionectriaceae	Acremonium egyptiacum	CBS 114785	T	Ground	Egypt	OQ429456	OQ055362	OQ470749	OQ453845
Bionectriaceae	Acremonium alternatum	CBS 407.66	T	Hypoxylon deustum	Austria	OQ429442	OQ055353	OQ470739	OQ560696
Bionectriaceae	Proliferophialis apiculata	CBS 303.64	T	Triticum aestivum	France	OQ429796	OQ055692	OQ471122	OQ454207
Bionectriaceae	Stilbocrea walteri	CBS 144627	T	Quercus ilex	Portugal	OR050519	OQ430124	MH562714	MH577042
Bionectriaceae	Gliomastix roseogrisea	CBS 134.56	T	Grassland soil	India	OQ429639	OQ055545	OQ470948	OQ454037
Bionectriaceae	Gliomastix polychroma	CBS 181.27	T	Hevea brasiliensis	Indonesia	OQ429629	OQ055528	OQ470931	OQ454020
Bionectriaceae	Gliomastix musae	CBS 617.94	T	Musa sp.	Colombia	OQ429616	OQ055523	OQ470926	OQ454015
Bionectriaceae	Lasionectriopsis dentifera	CBS 574.76	T	Dacrydium cupressinum	New Zealand	KY607540	KY607555	OQ471010	OQ454100
Bionectriaceae	Lasionectriopsis pteridii	CBS 782.69	T	Pteridium aquilinum	UK	OQ429705	OQ055606	OQ471016	OQ454106
Bionectriaceae	Lasionectriopsis germanica	CBS 143538	T	Fagus sylvatica	Germany	OQ429701	MK276528	OQ471012	OQ454102
Bionectriaceae	Ochronectria calami	CBS 445.96	_	Palm	Puerto Rico	OQ429754	OQ055653	OQ471079	OQ454165
Bionectriaceae	Ochronectria calami	CBS 134535	_	Cocos nucifera	Martinique	OQ429755	OQ055654	OQ471080	OQ560703
Bionectriaceae	Ochronectria calami	CBS 125.87	_	palm, on sheathing base	Indonesia	OQ429753	AY489717	AY489612	EF692515
Bionectriaceae	Ochronectria thailandica	MFLUCC 15-0140	T	wood from water	Thailand	NR168756	KU564069	−	−
Bionectriaceae	Ochronectria thailandica	MFLU 24–0383	_	unknown	Thailand	PQ454717	PQ454721	−	−	This Study
Bionectriaceae	Lasionectriella arenuloides	CBS 576.76	T	Cyathea dealbata	New Zealand	NR189459	OQ055601	OQ471006	OQ560701
Bionectriaceae	Lasionectriella herbicola	CBS 140156	T	On dead herbaceous stems	France	OQ429697	KU593582	OQ471007	OQ454097
Bionectriaceae	Lasionectriella marigotensis	CBS 131606	T	Cocos nucifera	Guadeloupe	OQ429698	KR105613	OQ471008	OQ454098
Bionectriaceae	Lasionectriella rubioi	CBS 140157	T	Ruscus aculeatus	France	OQ429699	KU593581	OQ471009	OQ454099
Bionectriaceae	Ramosiphorum polyporicola	CBS 123779	T	Polypore	USA	OQ429823	OQ430084	OQ471153	OQ454223
Bionectriaceae	Ramosiphorum thailandicum	CBS 101914	T	Bark of dead tree	Thailand	OQ429825	OQ430086	OQ471155	OQ454225
Bionectriaceae	Paracylindrocarpon aloicola	CBS 141300	T	Aloe sp.	South Africa	KX228277	KX228328	OQ471089	OQ454174
Bionectriaceae	Paracylindrocarpon aurantiacum	CBS 135909	T	Lamium galeobdolon	France	OQ429763	OQ055662	OQ471090	OQ454175
Bionectriaceae	Fusariella curvata	MFLUCC 15-0844	T	Quercus sp.	Thailand	KX025152	KX025154	KX025155	KX025156
Bionectriaceae	Fusariella arenula	CBS 330.77	_	Phormium tenax	New Zealand	OQ429592	OQ055503	OQ470902	OQ453991
Bionectriaceae	Hydropisphaera peziza	CBS 135908	_	Juglans sp.	Austria	OQ429668	OQ055573	OQ470975	OQ454065
Bionectriaceae	Hydropisphaera fungicola	CBS 122304	T	Ulocladium atrum	USA	OQ429666	OR052107	OQ470973	OQ454063
Bionectriaceae	Verruciconidia persicina	CBS 310.59	T	Coastal sand under Ammophila arenaria	France	OQ429921	OQ430172	OQ471251	OQ454318
Bionectriaceae	Verruciconidia quercina	CBS 469.67	T	Quercus sp.	−	OQ429925	OQ430176	OQ471255	OQ454322
Stromatonectriaceae	Stromatonectria caraganae	CBS 125579	_	Colutea arborescens	Austria	MH863716	MH875179	HQ112286	HQ112290
Stromatonectriaceae	Stromatonectria caraganae	CBS 127387	_	Caragana sp.	Austria	HQ112287	OQ430125	HQ112285	OQ454274
Note: "T" represents the type species
