# Supplementary material for: ﻿Introducing Muciflexusinthanonensis gen. et sp. nov. and updates on Ochronectria (Hypocreales): New insights from leaf litter fungi in Doi Inthanon National Park, Northern Thailand
Source: MycoKeys. 2025 May 5;117:67–88. doi: 10.3897/mycokeys.117.147002 (PMC12070057; doi:10.3897/mycokeys.117.147002)
Supplement: Supplementary material 2 — Asexual morph comparison [file mycokeys-117-067-s002.xlsx]

## Sheet: All
No	Taxa	Photoplate	Sexual morph	Asexual morph	Countries	Host	Life form	Molecular data	Comparison to V046	Special comment	Reference
1	Muciflexus inthanonensis	#VALUE!	No	Yes	Thailand	on a fallen unknown broadleaf species	Saprobic	Available	Description: Saprobic on a leaf of a fallen unknown broadleaf species. Sexual morph: Undetermined. Asexual morph: Hyphomycetous, erect, appear in solitary or in groups. Surface mycelium composed of branched, hyaline, smooth-walled hyphae. Conidiophores erect, branched, straight to flexuous, arranged in dense clusters or solitary, arising directly from hyphae, with 0-1 basal septa, cylindrical, sl…		This paper
2	Trichonectria aculeata Kirschst. 1906	Not available	Yes	No	Germany	Red fir	Saprobic	Not available	Incomparable	No plate available	Neue märkische Ascomyceten
3	Trichonectria rosella Höhn. 1918	Not available	Yes	No	Germany	Musci (dying moss covered with granular lichen thallus on a young oak)	Saprobic	Not available	Incomparable	No plate available	Fragmente zur Mykologie. XXII. Mitteilung Nr. 1092-1053. Sitzungsber
4	Trichonectria hirta (A. Bloxam) Petch 1937 (T)	Nectria hirta	Yes	No	England	decaying rails (unknown)	Saprobic/lichenicolous	Not available	Incomparable	Early known as Nectria hirta, Blox., n. s. later designeted as the type of the trichonectria genus by Rosman 1999	https://www.biodiversitylibrary.org/page/27558732#page/190/mode/1up (drawing after pg 160)
5	Trichonectria pellucida Döbbeler 1978	Not available	Yes	No	Brazil	On living phylloid structures of Lejeunea flava	pathogenic	Not available	Incomparable	No plate available	Moosbewohnende Ascomyceten I. Die pyrenocarpen, den Gametophyten besiedelnden Arten
6	Trichonectria oubanguiensis Saccas 1981	#VALUE!	Yes	No	Central African Republic, Chile	On the surface of dead twigs and branches of Coffea excelsa, Usnea sp.	Saprobic	Not available	Incomparable	_	Étude de la Flore Cryptogamique des Caféirs en Afrique Centrale
7	Trichonectria albidopilosa (Rogerson & Samuels) Samuels 1988	Nectria albidopilosa (22-24)	Yes	No	Venezuela	On apothecia of mollisioid discomycete	Fungicolous	Not available	Incomparable	Early known as Nectria albidopilosa Rogerson & Samuels 1985 . An Aeremonium species (FIG. 24) was associated with developing perithecia on the hymenium of the host	Fungicolous, lichenicolous, and myxomyceticolous species of Hypocreopsis, Nectriopsis, Nectria, Peristomialis, and Trichonectria
8	Trichonectria erythroxylifoliae (Viégas) Samuels 1988	Nectria erythroxylifoliae	Yes	No	Brazil	On living leaves of Erythroxylum suberosum	pathogenic	Not available	Incomparable	Early known as Nectria erythroxylifoliae Viégas 1944	Fungicolous, lichenicolous, and myxomyceticolous species of Hypocreopsis, Nectriopsis, Nectria, Peristomialis, and Trichonectria
9	Trichonectria horrida Samuels 1988	#VALUE!	Yes	No	New Zealand	On Chaetosphaeria	Saprobic	Not available	Incomparable	_	Fungicolous, lichenicolous, and myxomyceticolous species of Hypocreopsis, Nectriopsis, Nectria, Peristomialis, and Trichonectria
10	Trichonectria hyalocristata Scheuer 1988	#VALUE!	Yes	No	Austria, Britain	On rotten leaves of Carex rostrata	Saprobic	Not available	Incomparable	_	Ascomyceten auf Cyperaceen und Juncaceen im Ostalpenraum
11	Trichonectria rectipila Samuels, Rogerson & M.E. Barr 1988	Not available	Not available	Not available	USA	On Sphaeriaceae on Diatrype stigma	Saprobic	Available	Incomparable	Could not find the available ref. paper	Fungicolous, lichenicolous, and myxomyceticolous species of Hypocreopsis, Nectriopsis, Nectria, Peristomialis, and Trichonectria
12	Trichonectria syzygii Z.Q. Yuan & M.E. Barr 1996	#VALUE!	Yes	No	Australia	On leaves of Syzygium eucalyptoides subsp. bleeseri	Saprobic	Not available	Incomparable	_	Fungi and associated tree diseases in Melville Island, Northern Territory, Australia
13	Trichonectria leptogiicola Etayo 2001	#VALUE!	Yes	No	Ecuador	On thallus of Leptogium phyllocarpum	lichenicolous	Not available	Incomparable	A species similar to ours is T. rubefaciens (Ellis & Everh.) Diederich & Schroers, commonly found on European macrolichens (Etayo 2001).	Hongos liquenícolas de Ecuador. I. Dos especies nuevas del orden Hypocreales (Ascomycota): Pronectria parmotrematis y Trichonectria leptogiicola
14	Trichonectria hypotrachynae Etayo 2002	Not available	Yes	Not available	Colombia	On thallus of Hypotrachyna	lichenicolous	Not available	Incomparable	Could not find the available ref. paper	Aportación al conocimiento de los hongos liquenícolas de Colombia
15	Trichonectria setadpressa Etayo 2002		Yes	Yes	Colombia	On thallus of Lobaria pallida	lichenicolous	Available	Description of asexual state. Conidiomata sporodochia-like agregated conidiophorus, developing on an arachnoid subiculum on the upper side of the host thallus, pinkish, fused in groups resembling droplets. Conidiogenous cells hyaline, aseptate, straight to bent or twisted, wider at the base and tapering at the apex, 10–30 × 1–2.5 μm. Conidia hyaline, aseptate, subglobose to broadely ellipsoidal, …	Could not find the available ref. paper (Sexual morph) Asexual morph literature is available	Biodiversity assessment of ascomycetes inhabiting Lobariella lichens in Andean cloud forests led to one new family, three new genera and 13 new species of lichenicolous fungi
16	Trichonectria usneicola Etayo 2002	Not available	Yes	Not available	Colombia	On thallus of Usnea	lichenicolous	Available	Not available	Could not find the available ref. paper	Aportación al conocimiento de los hongos liquenícolas de Colombia
17	Trichonectria cladoniicola (Alstrup & Svane) Alstrup 2004	Not available	Yes	Not available	Denmark	On Cladonia stygia	lichenicolous	Not available	Not available	Could not find the available ref. paper early known as Nectria cladoniicola Alstrup & Svane 1998 "Additions to the lichen flora of Denmark VI"	Additions to the lichen flora of Denmark VI
18	Trichonectria pertusariae Etayo & van den Boom 2005	#VALUE!	Yes	No	Spain	on Pertusaria ophtalmiza	lichenicolous	Available	Incomparable	_	Contribution to the lichen flora of the Canary Islands. VIII. Some lichenicolous fungi
19	Trichonectria australis Etayo 2008	Not available	Yes	Not available	USA	On thallus of Usnea	lichenicolous	Not available	Not available	Could not find the available ref. "Hongos liquenícolas del sur de Sudamérica, especialmente de Isla Navarino (Chile)"	Hongos liquenícolas del sur de Sudamérica, especialmente de Isla Navarino (Chile)
20	Trichonectria cf . Australis	#VALUE!	Etayo 2017								Hongos liquenícolas de Ecuador
21	Trichonectria pyrenaica Gardiennet & Lechat 2012	Not available	Yes	Not available	France	On Usnea	lichenicolous	Available	Not available	Could not find the available ref. "Nouvelle espèce du genre Trichonectria découverte en France TRICHONECTRIA PYRENAICA SP. NOV."	Nouvelle espèce du genre Trichonectria découverte en France Trichonectria pyrenaica sp. nov.
22	Trichonectria furcatosetosa Brackel 2014	Not available	Yes	Not available	Germany	On thalli of Candelariella reflexa, Melanelixia and Parmelia sulcata,	lichenicolous	Not available	Not available	Could not find the available ref. "Kommentierter Katalog der flechtenbewohnenden Pilze Bayerns"	Kommentierter Katalog der flechtenbewohnenden Pilze Bayerns
23	Trichonectria calopadiicola Farkas & Flakus 2016	#VALUE!	Yes	No	Tanzania	on Calopadia cf. puiggarii	lichenicolous	Not available	Incomparable		Trichonectria calopadiicola sp. nov. (Hypocreales, Ascomycota): the second species of the family Bionectriaceae parasitic on foliicolous lichens discovered in Tanzania
24	Trichonectria apiculata Etayo 2017	#VALUE!	Yes	No	Ecuador	on Usnea species	lichenicolous	Not available	Incomparable		Hongos liquenícolas de Ecuador
25	Trichonectria intermedia Etayo 2017	#VALUE!	Yes	No	Ecuador	on Parmotrema sp. and Everniastrum sp.	lichenicolous	Not available	Incomparable	intermediate characteristics of this species between the genera Pronectria and Trichonectria, due to its ascomata initially being immersed in the host but later becoming sessile and having thick-walled setae.Unique Characteristics of T. intermedia: Initially immersed ascomata, later becoming sessile. Tetrasporous asci. Cylindrical setae tapering towards the apex.	Hongos liquenícolas de Ecuador
26	Trichonectria epimegalosporae Darmostuk, Etayo & Flakus 2023	#VALUE!	Yes	No	Bolivia	On apothecia of Megalospora sulphurata var. sulphurata	lichenicolous	Available	Incomparable		Fungal Planet description sheets: 1550–1613
27	Trichonectria puncteliae Darmostuk, Etayo & Flakus 2023	#VALUE!	Yes	No	Bolivia	On the thallus of Punctelia borreri	lichenicolous	Available	Incomparable	based on our multi-gene phylogeny, it forms a well-supported sister relationship to recently described Cylindromonium dirinariae. Although, C. dirinariae is morphologically similar to Trichonectria puncteliae, it can be distinguished by its smaller pale-orange ascomata without setae	Fungal Planet description sheets: 1550–1613
28	Trichonectria rubefaciens subsp. cryptoramalinae Etayo & López de Silanes 2024	#VALUE!	Yes	Yes	Spain	on Ramalina fastigiata	lichenicolous	Not available	Conidial morph of Acremonium-type, with conidia straight, subcylindrical, hyaline, 11–15 × 2–2.5 μm, without annular thickenings in the extremes (n=10)	there is no Trichonectria rubefaciens anymore. Its being transferred to Nectriopsis rubefaciens. So is it possible to have a spp under Trichonectria rubefaciens???	Contribution to the Study of Lichenicolous Fungi from Northwest Iberian Peninsula (León and Lugo Provinces)
29	Trichonectria rubefaciens (Ellis & Everh.) Diederich & Schroers 1999	Not available (Nectriopsis rubefaciens (Ellis & Everh.) M.S. Cole & D. Hawksw.)	Yes	Yes (Aeremonium anarnorph)	New Jersey	On thallus of lichens	lichenicolous	Available	Not available	early known as Nectria rubefaciens Ellis & Everh. But current name is Nectriopsis rubefaciens (Ellis & Everh.) M.S. Cole & D. Hawksw. [as 'rubifaciens'] 2001. Did not use in the analysis. No plate.	Nectria rubefaciens -Additions to Hypocreaceae. (https://www.jstor.org/stable/3752243) Trichonectria rubefaciens - New or interesting lichens and lichenicolous fungi from Belgium and Luxembourg. VIII (https://www.researchgate.net/publication/284914873_New_or_interesting_lichens_and_lichenicolous_fungi_from_Belgium_and_Luxembourg_VIII) Nectriopsis rubefaciens - Lichenicolous fungi, mainly from the…
30	Trichonectria fragmospora (Etayo) Darmostuk & Haldeman 2024	#VALUE!	Yes	No	USA	on the thallus of Evernia prunastri	lichenicolous	Available	Incomparable	Early known as Pronectria fragmospora.its spores split apart at the septum, even in the ascus (Etayo and Sancho 2008). Consequently, some asci may appear as though they harbor 16 simple spores per ascus.	Trichonectria Fragmospora Comb. Nov. (Hypocreales), a New Lichenicolous Fungus Record for North America
31	Trichonectria parmeliellae Etayo 2024	#VALUE!	Yes	No	Spain	On thallus of Parmeliella testacea	lichenicolous	Not available	Incomparable		Contribution to the Study of Lichenicolous Fungi from Northwest Iberian Peninsula (León and Lugo Provinces)
32	Cylindromonium alloxyli Crous 2020	#VALUE!	No	Yes	Australia	mycophilic on Meliola on leaves of Alloxylon pinnatum (Proteaceae)	Foliar fungi	Available	Mycelium consisting of hyaline, smooth, septate, branched, 1.5 – 2 μm diam hyphae. Conidiophores solitary, subcylindrical, unbranched, hyaline, smooth, flexuous, erect, 1– 2-septate, 30 60 × 2 μm. Conidiogenous cells integrated, terminal, hyaline, smooth, subcylindrical, 10 – 20 × 1.5 – 2 μm, phialidic, apex with periclinal thickening, lacking collarette. Conidia hyaline, smooth, medianly 1-septa…		Fungal Planet description sheets: 1112–1181
33	Cylindromonium dirinariae Ohmaki, Okane, Crous & Verkley 2023	#VALUE!	Yes	Yes	Japan	On Dirinaria applanata	lichenicolous	Available	Mycelium consisting of hyaline, smooth, septate, branched, 2 μm diam hyphae. Conidiogenous cells arising directly from aerial hyphae, hyaline, smooth, subcylindrical, 20–35 μm tall, 2 μm wide at the base, tapering to 1 μm at the apex, phialidic, with non-flared collarette. Conidia solitary, adhering in a slimy mass, hyaline, smooth, aseptate, ellipsoid with obtuse ends, (4.1–)5.9 ± 0.9(–10.3) × (…		Cylindromonium dirinariae sp. nov. (Ascomycota, Hypocreales), a new nectrioid lichenicolous species on Dirinaria applanata in Japan
34	Cylindromonium eugeniicola Crous 2019 (T)	#VALUE!	No	Yes	South Africa	on leaf litter of Eugenia capensis (Myrtaceae)	Saprobic	Available	Mycelium consisting of hyaline, smooth, septate, branched, hyphae. Conidiophores hyaline, smooth, appearing as individual unbranched conidiophores, septate with a terminal phialide, or as complex structures with a basal cylindrical cell that gives rise to 2 – 4 phialides; basal cell subcylindrical, hyaline, smooth, septate. Conidiogenous cells hyaline, smooth, phialidic, subcylindrical with apica…		Fungal Planet description sheets: 951– 1041
35	Cylindromonium everniae Crous & Boers 2021	#VALUE!	No	Yes	Netherlands	on Evernia prunastri (Parmeliaceae)	lichenicolous	Available	Mycelium consisting of hyaline, smooth-walled, branched, septate, 1.5 – 2 μm diam hyphae. Conidiophores solitary, erect, flexuous, hyaline, smooth-walled, subcylindrical, unbranched, 1(– 2)-septate, 40 –100 × 2.5 – 3 μm. Conidiogenous cells integrated, terminal, subcylindrical with apical taper, hyaline,smooth-walled, 35 – 55 ×2.5 – 3μm, monophialidic with periclinal thickening and non-flared col…		Fungal Planet description sheets: 1284–1382
36	Cylindromonium lichenicola (W. Gams) Crous 2019	Acremonium lichenicola	No	Yes	Germany	on Cladonia species	lichenicolous	Available	Colonies on MA (malt agar) are slow-growing, 6-10 mm in diameter in 10 days, and poorly growing on OA (oatmeal agar), with reduced sporulation. Colonies are thinly powdery or slightly moist, initially dull pink, orange under light, later turning ochre to gray-brown, and on OA, only light ochre. The underside on MA is gray-brown. Sporulation is not very abundant, phalacrogenous. Conidiophores are …	Early known as Acremonium lichenicola	Cephalosporium-artige Schimmelpilze
37	Cylindromonium lichenophilum Crous 2023	#VALUE!	No	Yes	South Africa	on Parmelina tiliacea	lichenicolous	Available	Mycelium consisting of hyaline, smooth, branched, septate, 1.5 – 3 μm diam hyphae. Conidiophores solitary, erect, flexuous, subcylindrical, hyaline, smooth, base lacking rhizoids, unbranched, 1– 3-septate, 90 –160 × 3(– 3.5) μm. Conidiogenous cells integrated, terminal, subcylindrical, 80 –140 × 2.5 – 3 μm; apex 1.5 μm diam, with slightly flared collarette. Conidia hyaline, smooth, aseptate, cyli…		Fungal Planet description sheets: 1550–1613
38	Cylindromonium rhabdosporum (W. Gams) Crous 2019	Acremonium rhabdosporum	No	Yes	Austria	on Cladonia species,	lichenicolous	Available	Colonies on malt agar grow moderately, reaching 8 mm in diameter in 10 days, ochre-gray, smooth, almost moist (do not grow on oatmeal agar). Sporulation is moderate, phalacrogenous (spores formed at the tip). Phialides are mostly simple, moderately bent, thin-walled, with one or two septa, 40-75 µm long, tapering from 2.5-3.0 µm to 1.0-1.3 µm. Conidia are bundled in mucilaginous heads, later merg…	Early known as Acremonium rhabdosporum	Cephalosporium-artige Schimmelpilze
39	Phialoseptomonium eucalypti 2019	#VALUE!	No	Yes	Australia	on leaves of Eucalyptus grandis × camaldulensis clone (Myrtaceae),	Saprobic	Available	Mycelium consisting of hyaline, smooth, branched, septate, 1.5 – 2 mm diam hyphae. Conidiophores erect, straight to flexuous, arising directly from hyphae or from a basal stalk, subcylindrical, 0 – 2-septate, 10 – 30 × 3 – 4.5 mm, giving rise to a rosette (2 – 6) of conidiophores. Conidiophores erect, flexuous, subcylindrical with apical taper, hyaline but base at times appearing greenish olivace…		Fungal Planet description sheets: 868–950
40	Phialoseptomonium junci 2021	#VALUE!	No	Yes	Netherlands	on dead culm of Juncus effusus (Juncaceae)	Saprobic	Available	Mycelium consisting of hyaline, smooth-walled, branched, septate, 1.5 – 2 μm diam hyphae. Conidiophores erect, flexuous, unbranched, arising directly from superficial mycelium, cylindrical, 2 – 3-septate, 200 – 300 × 2.5 – 3.5 μm, base pale brown, smooth-walled, becoming hyaline toward apex. Conidiogenous cells apical, integrated, subcylindrical, phialidic, with minute non-flared collarette, 60 –…		Fungal Planet description sheets: 1284–1382

## Sheet: Asexual morph comparison
Species Name	Life form	Mycelium	Asexual morph type	Conidiophore	Phialids	Conidiogenous cell	Conidia
Muciflexus inthanonensis	Saprobic	Surface mycelium is composed of hyphae which are branched, hyaline, septate, and smooth	Hyphomycetous	Conidiophores erect, simple or branched, straight to flexuous, arranged in dense clusters or solitary, arising directly from hyphae, with 0–1 basal septa, cylindrical, slightly tapering towards the apical end, hyaline, smooth-walled, 19.5–85 (x̄=55.3, n=10) µm, base 2.2–3.2 (x̄=2.6, n=10) µm, apex 1.3–1.9 (x̄=1.5, n=10) µm.	phialidic	Conidiogenous cells integrated, apically produce 1–4 conidia, adhering in slimy masses.	Conidia solitary or grouped, straight to slightly curved, often aseptate or 1–septate or rarely 2-3 septate, granular, fusoid, apex obtuse, base truncate, hyaline, smooth-walled, 10.5–19 (x̄=13.9, n=68) x 2.1–3.3 (x̄=2.7, n=68) µm, L/W 5.14.
Trichonectria setadpressa Etayo 2002	Lichenicolous	_	sporodochia-like	_	_	cells hyaline, aseptate, straight to bent or twisted, wider at the base and tapering at the apex, 10–30 × 1–2.5 μm	hyaline, aseptate, subglobose to broadely ellipsoidal, not truncate, 2–(x = 3.1 s = 0.7)–4.5 × 2–(x = 2.3 s = 0.3)–3 μm, l/b ratio 0.7–(x = 1.4 s = 0.4)–2.3 (n = 47)
Trichonectria rubefaciens subsp. cryptoramalinae Etayo & López de Silanes 2024	Lichenicolous	_	Acremonium-type Hyphomycetous	_	_	_	straight, subcylindrical, hyaline, 11–15 × 2–2.5 μm, without annular thickenings in the extremes
Cylindromonium alloxyli Crous 2020	Foliar fungi	Mycelium consisting of hyaline, smooth, septate, branched, 1.5 – 2 μm diam hyphae	Hyphomycetous	solitary, subcylindrical, unbranched, hyaline, smooth, flexuous, erect, 1– 2-septate, 30 60 × 2 μm.	phialidic	integrated, terminal, hyaline, smooth, subcylindrical, 10 – 20 × 1.5 – 2 μm, apex with periclinal thickening, lacking collarette	hyaline, smooth, medianly 1-septate, aggregating in cylindrical spore packets, subcylindrical with obtuse ends, (14 –)15 –17(–18) × 2– 3 μm
Cylindromonium dirinariae Ohmaki, Okane, Crous & Verkley 2023	Lichenicolous	Mycelium consisting of hyaline, smooth, septate, branched, 2 μm diam hyphae.	Hyphomycetous	Not mentioned. Culture based obseration	phialidic	arising directly from aerial hyphae, hyaline, smooth, subcylindrical, 20–35 μm tall, 2 μm wide at the base, tapering to 1 μm at the apex, with non-flared collarette	solitary, adhering in a slimy mass, hyaline, smooth, aseptate, ellipsoid with obtuse ends, (4.1–)5.9 ± 0.9(–10.3) × (1.5–)2.4 ± 0.4(–3.5) μm, l/b = (1.5–)2.55 ± 0.5(–3.9) (n = 75).
Cylindromonium eugeniicola Crous 2019	Saprobic	Mycelium consisting of hyaline, smooth, septate, branched, hyphae	Hyphomycetous	Conidiophores hyaline, smooth, appearing as individual unbranched conidiophores, septate with a terminal phialide, or as complex structures with a basal cylindrical cell that gives rise to 2 – 4 phialides; basal cell subcylindrical, hyaline, smooth, septate	phialidic 2 – 4	hyaline, smooth, phialidic, subcylindrical with apical taper; apex with flared collarette	solitary, aggregated in mucoid packets, cylindrical with obtuse ends, medianly 1-septate, hyaline, smooth, granular
Cylindromonium everniae Crous & Boers 2021	Lichenicolous	consisting of hyaline, smooth-walled, branched, septate, 1.5 – 2 μm diam hyphae	Hyphomycetous	solitary, erect, flexuous, hyaline, smooth-walled, subcylindrical, unbranched, 1(– 2)-septate, 40 –100 × 2.5 – 3 μm	monophialidic	Conidiogenous cells integrated, terminal, subcylindrical with apical taper, hyaline,smooth-walled, 35 – 55 ×2.5 – 3μm, monophialidic with periclinal thickening and non-flared collarette, 1.5 – 2 μm diam	Conidia solitary, aseptate, aggregating in mucoid mass, hyaline, smooth-walled, guttulate, subcylindrical, tapering to subobtuse apex and truncate, protruding hilum, 1μm diam, (8 –)12 –14(–19)×(3 –)3.5(– 4) μm
Cylindromonium lichenicola (W. Gams) Crous 2019	Lichenicolous	Colonies on MA (malt agar) are slow-growing, 6-10 mm in diameter in 10 days, and poorly growing on OA (oatmeal agar), with reduced sporulation. Colonies are thinly powdery or slightly moist, initially dull pink, orange under light, later turning ochre to gray-brown, and on OA, only light ochre. The underside on MA is gray-brown. Sporulation is not very abundant, phalacrogenous.	Hyphomycetous	Conidiophores are irregularly bent at the base and often have short sterile outgrowths. From very short basal cells, multiply septate, irregularly bent branches sometimes emerge, which transition into phialides. The base is weakly chromophilic, with the tip often having a weak wall thickening and short collar; otherwise, the walls are relatively thin.	phialidic. Phialides are 30-65 µm long, tapering from 2.0-3.0 µm to 0.7-1.5 µm	From very short base cells, branching structures with multiple segments sometimes develop, which are also bent and eventually lead to phialides (the spore-producing part). The base of these structures is weakly stained by dyes (chromophilic), and the tip often has a slight wall thickening with a short collar. Overall, the walls of these structures are quite thin.	Conidia are in mucilaginous clusters, cylindrical, very unequal in size, with the largest often being two-celled (on OA smaller and usually single-celled), measuring 5.5-9.8 × 1.5-2.5 µm, with a length-to-width ratio of 3.0-4.4. Chlamydospores are absent.
Cylindromonium rhabdosporum (W. Gams) Crous 2019	Lichenicolous	Colonies on malt agar grow moderately, reaching 8 mm in diameter in 10 days, ochre-gray, smooth, almost moist (do not grow on oatmeal agar). Sporulation is moderate, phalacrogenous (spores formed at the tip)	Hyphomycetous	phalacrogenous (spores formed at the tip)	phialidic	Phialides are mostly simple, moderately bent, thin-walled, with one or two septa, 40-75 µm long, tapering from 2.5-3.0 µm to 1.0-1.3 µm	Conidia are bundled in mucilaginous heads, later merging into a slimy layer, long cylindrical, rounded at both ends with a thickened ring, measuring 15.0-16.1 × 2.2-2.4 µm, with a length-to-width ratio of 6.4-7.2. Chlamydospores are absent.
Cylindromonium lichenophilum Crous 2023	Lichenicolous	Mycelium consisting of hyaline, smooth, branched, septate, 1.5 – 3 μm diam hyphae.	Hyphomycetous	Conidiophores solitary, erect, flexuous, subcylindrical, hyaline, smooth, base lacking rhizoids, unbranched, 1– 3-septate, 90 –160 × 3(– 3.5) μm	phialidic	Conidiogenous cells integrated, terminal, subcylindrical, 80 –140 × 2.5 – 3 μm; apex 1.5 μm diam, with slightly flared collarette	Conidia hyaline, smooth, aseptate, cylindrical with obtuse ends, granular to guttulate, with obtuse ends, aseptate, (11–)13 –16(–18) × (2.5 –)3(– 3.5) μm..
Phialoseptomonium eucalypti 2019	Saprobic	Mycelium consisting of hyaline, smooth, branched, septate, 1.5 – 2 mm diam hyphae	Hyphomycetous	Conidiophores erect, straight to flexuous, arising directly from hyphae or from a basal stalk, subcylindrical, 0 – 2-septate, 10 – 30 × 3 – 4.5 mm, giving rise to a rosette (2 – 6) of conidiophores. Conidiophores erect, flexuous, subcylindrical with apical taper, hyaline but base at times appearing greenish olivaceous, 5 –7-septate, 190 – 220 × 2.5 – 3 mm.	phialidic	Conidiogenous cells apical, integrated, subcylindrical, phialidic with minute non-flared collarette (1 mm long), apex 1.5 – 2 mm diam, 90 –120 × 2.5 – 3 mm	Conidia solitary, aggregating in mucoid mass, hyaline, smooth, granular, fusoid, straight, medianly 1-septate, apex obtuse, base truncate, 1.5 mm diam, (16 –)19 – 21(– 23) × 3(– 3.5) mm.
Phialoseptomonium junci 2021	Saprobic	Mycelium consisting of hyaline, smooth-walled, branched, septate, 1.5 – 2 μm diam hyphae.	Hyphomycetous	Conidiophores erect, flexuous, unbranched, arising directly from superficial mycelium, cylindrical, 2 – 3-septate, 200 – 300 × 2.5 – 3.5 μm, base pale brown, smooth-walled, becoming hyaline toward apex.	phialidic	Conidiogenous cells apical, integrated, subcylindrical, phialidic, with minute non-flared collarette, 60 –120 × 1.5 – 2 μm	Conidia solitary, aggregating in a mucoid mass, hyaline, smooth-walled, granular, guttulate, fusoid, straight, 3-septate, apex obtuse, base truncate, 1–1.5 μm diam, (20 –)25 – 28(– 32) × (3.5 –)4 – 4.5(– 5) μm.
