# Supplementary material for: ﻿Introducing Muciflexusinthanonensis gen. et sp. nov. and updates on Ochronectria (Hypocreales): New insights from leaf litter fungi in Doi Inthanon National Park, Northern Thailand
Source: MycoKeys. 2025 May 5;117:67–88. doi: 10.3897/mycokeys.117.147002 (PMC12070057; doi:10.3897/mycokeys.117.147002)
Supplement: Supplementary material 3 — Pairwise distance calculation of Cylindromonium and Phialoseptomonium [file mycokeys-117-067-s003.xlsx]

## Sheet: ITS
	V046	Niesslia_aeruginosa_CBS_264_89	Niesslia_artocarpi_CBS_582_73	Niesslia_cladoniicola_CBS_960_73	Niesslia_clarkii_CBS_170_74	Niesslia_exilis_CBS_426_66	Niesslia_grisescens_CBS_599_88	Niesslia_ilicifolia_CBS_459_74	Niesslia_ligustica_CBS_684_95	Niesslia_loricata_CBS_778_69	Niesslia_mucida_CBS_404_66	Niesslia_rhizomorpharum_CBS_642_85	Niesslia_tenuis_CBS_432_66	Niesslia_xanthorrhoeae_CBS_287_93	Acremonium_nigrosclerotium_CBS_154_72	Acremonium_guillematii_CBS_766_69	Acremonium_incrustatum_CBS_159_70	Acremonium_potronii_CBS_589_90	Acremonium_cavaraeanum_CBS_101149	Acremonium_persicinum_CBS_110646	Acremonium_persicinum_CBS_330_80	Cephalosporium_ballagii_CBS_134_33	Myrtacremonium_eucalypti_CBS_142161	Eucasphaeria_capensis_CBS_120028	Eucasphaeria_rustici_CBS_142085	Neoeucasphaeria_eucalypti_CBS_145075	Rosasphaeria_moravica_CBS_124270	Cylindromonium_alloxyli_CPC_38159	Cylindromonium_dirinariae_TNSL131533	Cylindromonium_eugeniicola_CPC_37170	Cylindromonium_everniae_CBS_148255	Cylindromonium_lichenicola_CBS_415_70A	Cylindromonium_lichenicola_CBS_303_70	Cylindromonium_lichenophilum_CBS_150063	Cylindromonium_rhabdosporum_CBS_438_66	Phialoseptomonium_eucalypti_CBS_145542	Phialoseptomonium_junci_CBS_148307	Trichonectria_rectipila_CBS_132_87	Trichonectria_setadpressa_A_F_29612_1	Trichonectria_setadpressa_JE_20_13	Trichonectria_epimegalosporae_KRAM_L_74376	Trichonectria_pertusariae_JE_80_11_LPB	Trichonectria_pertusariae_KRAM_L_74380	Trichonectria_puncteliae_KRAM_L_74377	Trichonectria_pyrenaica_KRAM_L_74393	Trichonectria_usneicola_KRAM_L_74383	Trichonectria_anisospora_KRAM_L_74392	Trichonectria_anisospora_KRAM_L_74391	Trichonectria_fragmospora_Haldeman_4389_KRAM_L
V046
Niesslia_aeruginosa_CBS_264_89	0.212983
Niesslia_artocarpi_CBS_582_73	0.221297	0.130072
Niesslia_cladoniicola_CBS_960_73	0.221859	0.124498	0.151849
Niesslia_clarkii_CBS_170_74	0.230141	0.0176481	0.133489	0.137863
Niesslia_exilis_CBS_426_66	0.222111	0.121826	0.201239	0.142989	0.142142
Niesslia_grisescens_CBS_599_88	0.19567	0.147432	0.1369	0.134283	0.15808	0.177599
Niesslia_ilicifolia_CBS_459_74	0.230559	0.10139	0.151028	0.120818	0.11083	0.134898	0.126758
Niesslia_ligustica_CBS_684_95	0.174716	0.0976462	0.127446	0.0948014	0.107091	0.138122	0.110224	0.0791755
Niesslia_loricata_CBS_778_69	0.169674	0.103917	0.0974258	0.104361	0.11352	0.148664	0.0700232	0.100886	0.0760352
Niesslia_mucida_CBS_404_66	0.200937	0.110656	0.103917	0.110851	0.12035	0.148514	0.123367	0.088079	0.0641827	0.0700823
Niesslia_rhizomorpharum_CBS_642_85	0.209041	0.0950176	0.147519	0.121381	0.110656	0.141917	0.147784	0.0674564	0.0859315	0.107658	0.0976462
Niesslia_tenuis_CBS_432_66	0.217291	0.158504	0.151028	0.114255	0.173145	0.131049	0.133464	0.110387	0.107015	0.0943058	0.0880959	0.127666
Niesslia_xanthorrhoeae_CBS_287_93	0.204533	0.017716	0.123367	0.127826	0.0308609	0.128412	0.147637	0.111507	0.114221	0.104163	0.117892	0.108353	0.151446
Acremonium_nigrosclerotium_CBS_154_72	0.287679	0.170516	0.182045	0.167295	0.189289	0.199013	0.20583	0.178309	0.16011	0.182845	0.156308	0.186299	0.174388	0.186041
Acremonium_guillematii_CBS_766_69	0.242771	0.187203	0.183609	0.184205	0.202962	0.207245	0.199139	0.189558	0.157286	0.175043	0.171226	0.197898	0.195734	0.187203	0.227508
Acremonium_incrustatum_CBS_159_70	0.277652	0.277652	0.296467	0.280597	0.311111	0.266395	0.269359	0.27808	0.251219	0.238178	0.263689	0.283245	0.246093	0.306714	0.319684	0.226736
Acremonium_potronii_CBS_589_90	0.27714	0.25425	0.26135	0.263117	0.281298	0.242752	0.255694	0.264035	0.257576	0.238784	0.254704	0.270079	0.236776	0.253964	0.293846	0.23066	0.0733622
Acremonium_cavaraeanum_CBS_101149	0.310462	0.272176	0.26961	0.309307	0.305186	0.274018	0.268153	0.28656	0.268797	0.259338	0.25039	0.288517	0.23651	0.272176	0.304541	0.226431	0.0763187	0.0700193
Acremonium_persicinum_CBS_110646	0.229418	0.162079	0.177218	0.163237	0.172995	0.186041	0.177218	0.162968	0.166543	0.162699	0.184893	0.185148	0.196528	0.151276	0.210376	0.116931	0.254167	0.238016	0.257046
Acremonium_persicinum_CBS_330_80	0.155423	0.20614	0.242398	0.218497	0.235008	0.206484	0.208221	0.209394	0.194228	0.193577	0.193062	0.201898	0.233517	0.214004	0.277373	0.237326	0.323472	0.303019	0.316716	0.217656
Cephalosporium_ballagii_CBS_134_33	0.189189	0.120225	0.110292	0.0825298	0.130189	0.117523	0.091173	0.0760352	0.0641827	0.049943	0.0555556	0.0889362	0.0388601	0.120503	0.152351	0.167718	0.233517	0.220689	0.232581	0.151645	0.196911
Myrtacremonium_eucalypti_CBS_142161	0.226048	0.137643	0.221614	0.174063	0.158959	0.0943325	0.196098	0.119343	0.133287	0.162312	0.136436	0.126508	0.13288	0.14081	0.190443	0.204795	0.309785	0.279208	0.284496	0.205458	0.231304	0.129567
Eucasphaeria_capensis_CBS_120028	0.220441	0.12	0.169105	0.12082	0.143837	0.117373	0.158053	0.110169	0.10374	0.123518	0.110225	0.126949	0.130058	0.140411	0.173849	0.200085	0.277844	0.25425	0.295465	0.204816	0.229586	0.0942756	0.122684
Eucasphaeria_rustici_CBS_142085	0.225232	0.127047	0.17332	0.124562	0.14779	0.121037	0.162162	0.113746	0.10725	0.127206	0.113821	0.130669	0.133857	0.147868	0.174329	0.204113	0.283399	0.255301	0.301262	0.205179	0.234499	0.0976759	0.11958	0.00497204
Neoeucasphaeria_eucalypti_CBS_145075	0.220974	0.12	0.172878	0.130829	0.143837	0.120748	0.150903	0.110169	0.100572	0.12035	0.110169	0.123781	0.126705	0.140411	0.174052	0.208178	0.277505	0.25425	0.290604	0.212681	0.230163	0.0912113	0.126176	0.00998756	0.015123
Rosasphaeria_moravica_CBS_124270	0.227703	0.130567	0.169617	0.131256	0.144368	0.13121	0.158526	0.107268	0.113783	0.137375	0.123707	0.130567	0.120344	0.144465	0.174738	0.200072	0.283626	0.255093	0.277844	0.201019	0.248057	0.10084	0.119497	0.0389717	0.0418166	0.0389717
Cylindromonium_alloxyli_CPC_38159	0.180244	0.233028	0.278677	0.238219	0.255023	0.241541	0.249708	0.23253	0.17947	0.23884	0.206797	0.22755	0.236195	0.247147	0.2928	0.272622	0.364949	0.348914	0.35119	0.230067	0.06199	0.203302	0.240249	0.23925	0.244282	0.239951	0.258271
Cylindromonium_dirinariae_TNSL131533	0.188358	0.224561	0.296124	0.277214	0.254505	0.234134	0.257046	0.265085	0.216085	0.237891	0.230559	0.233194	0.268681	0.232594	0.314659	0.296326	0.38773	0.351409	0.370047	0.279682	0.0924345	0.238558	0.231317	0.248052	0.253126	0.249098	0.263933	0.0802242
Cylindromonium_eugeniicola_CPC_37170	0.143227	0.240772	0.273037	0.231646	0.26304	0.222111	0.216409	0.212983	0.175491	0.20724	0.211116	0.22205	0.234242	0.245501	0.278943	0.23651	0.338629	0.328623	0.348067	0.22205	0.0888202	0.210182	0.234413	0.241884	0.246928	0.233535	0.266113	0.0836423	0.108635
Cylindromonium_everniae_CBS_148255	0.15656	0.19362	0.263682	0.233028	0.221655	0.223091	0.229761	0.226502	0.193994	0.194839	0.19362	0.206751	0.226502	0.202016	0.272831	0.279831	0.344806	0.317207	0.332959	0.2351	0.0980446	0.198625	0.226386	0.228845	0.233737	0.229418	0.249384	0.0889211	0.047218	0.114686
Cylindromonium_lichenicola_CBS_415_70A	0.176389	0.202904	0.28635	0.247779	0.231504	0.207617	0.238784	0.241362	0.199091	0.211116	0.213321	0.215538	0.235585	0.210632	0.287822	0.285247	0.357829	0.329271	0.353205	0.255157	0.0861706	0.20724	0.209441	0.234653	0.239569	0.235585	0.24518	0.0836423	0.0177771	0.111784	0.0389022
Cylindromonium_lichenicola_CBS_303_70	0.176389	0.202904	0.28635	0.247779	0.231504	0.207617	0.238784	0.241362	0.199091	0.211116	0.213321	0.215538	0.235585	0.210632	0.287822	0.285247	0.357829	0.329271	0.353205	0.255157	0.0861706	0.20724	0.209441	0.234653	0.239569	0.235585	0.24518	0.0836423	0.0177771	0.111784	0.0389022	0
Cylindromonium_lichenophilum_CBS_150063	0.160822	0.210182	0.279682	0.241815	0.239225	0.21469	0.242953	0.239703	0.202904	0.20724	0.218969	0.22856	0.230559	0.218969	0.287822	0.280605	0.334158	0.312397	0.337945	0.248556	0.101482	0.202444	0.230541	0.237403	0.242398	0.238016	0.253627	0.0890676	0.0589051	0.108096	0.0257854	0.0445486	0.0445486
Cylindromonium_rhabdosporum_CBS_438_66	0.160427	0.201263	0.27375	0.233028	0.229761	0.210376	0.229761	0.226502	0.193994	0.198191	0.205487	0.220019	0.22205	0.209767	0.278058	0.270672	0.334755	0.312927	0.338528	0.244368	0.0918703	0.1944	0.221344	0.224509	0.229355	0.225025	0.240013	0.0892385	0.0445486	0.107864	0.0125378	0.0308101	0.0308101	0.0151617
Phialoseptomonium_eucalypti_CBS_145542	0.176592	0.211991	0.259338	0.229905	0.24117	0.230603	0.245288	0.211991	0.212184	0.216961	0.203755	0.220689	0.245183	0.232981	0.269194	0.272555	0.297515	0.287601	0.300881	0.216961	0.0823895	0.211991	0.238384	0.240818	0.245923	0.245434	0.264111	0.095078	0.144965	0.106966	0.120014	0.127252	0.127252	0.123428	0.120127
Phialoseptomonium_junci_CBS_148307	0.151875	0.196793	0.273625	0.22596	0.225025	0.194495	0.232761	0.196793	0.201263	0.202016	0.199981	0.185437	0.220056	0.217291	0.27804	0.271454	0.29831	0.288517	0.316309	0.23387	0.0673481	0.196793	0.204883	0.220441	0.225232	0.220974	0.238796	0.0948883	0.121383	0.0912113	0.100677	0.104511	0.104511	0.104027	0.100886	0.0444253
Trichonectria_rectipila_CBS_132_87	0.198672	0.245002	0.310352	0.26354	0.276382	0.250468	0.265814	0.254479	0.223492	0.246553	0.23126	0.231646	0.280012	0.268022	0.304545	0.276474	0.358987	0.348126	0.362209	0.253974	0.0680071	0.244161	0.25873	0.25615	0.261426	0.256695	0.276046	0.0711216	0.125647	0.112149	0.117927	0.115348	0.115348	0.118116	0.111464	0.0986482	0.0857512
Trichonectria_setadpressa_A_F_29612_1	0.14974	0.232405	0.256471	0.237389	0.254359	0.220824	0.235266	0.227219	0.200084	0.216633	0.215381	0.228294	0.23553	0.219771	0.272646	0.252131	0.326697	0.309945	0.331014	0.224659	0.108708	0.207458	0.223528	0.243552	0.24869	0.243998	0.25842	0.137807	0.147941	0.102058	0.129628	0.129628	0.129628	0.115682	0.122446	0.131565	0.12486	0.140528
Trichonectria_setadpressa_JE_20_13	0.152329	0.235008	0.259016	0.240037	0.256961	0.22345	0.237928	0.229855	0.202657	0.219202	0.217988	0.230891	0.238178	0.222371	0.275186	0.254804	0.329314	0.312576	0.333611	0.227239	0.111288	0.210054	0.226226	0.24624	0.251392	0.246658	0.261076	0.140357	0.150474	0.104619	0.132173	0.132173	0.132173	0.118232	0.124998	0.134172	0.127455	0.143103	0
Trichonectria_epimegalosporae_KRAM_L_74376	0.198625	0.231013	0.318812	0.27641	0.26135	0.224402	0.26135	0.268004	0.229163	0.23726	0.248556	0.240772	0.266768	0.243858	0.33114	0.302936	0.368232	0.344857	0.364769	0.278892	0.112105	0.233194	0.235933	0.248556	0.253627	0.244916	0.254746	0.105826	0.0500595	0.124635	0.070149	0.04167	0.04167	0.0672408	0.0584876	0.137915	0.117652	0.142987	0.163195	0.165718
Trichonectria_pertusariae_JE_80_11_LPB	0.19959	0.232031	0.311541	0.27641	0.262437	0.208574	0.266211	0.269398	0.220019	0.241989	0.238381	0.23726	0.249678	0.240219	0.306075	0.296326	0.359523	0.330711	0.34298	0.27375	0.101897	0.237891	0.21455	0.260866	0.266113	0.261873	0.277086	0.0957599	0.0307795	0.117652	0.052729	0.0228426	0.0228426	0.0642751	0.0499173	0.124154	0.104511	0.135612	0.136985	0.139522	0.0444669
Trichonectria_pertusariae_KRAM_L_74380	0.207763	0.236107	0.321834	0.280836	0.266768	0.212479	0.270589	0.27375	0.22856	0.241362	0.247161	0.246124	0.249098	0.244368	0.31637	0.295473	0.358651	0.33562	0.348067	0.278143	0.108404	0.23726	0.210146	0.266211	0.271509	0.267366	0.277718	0.102186	0.0361631	0.124381	0.0584083	0.0228526	0.0228526	0.0642174	0.0499137	0.130978	0.11103	0.142677	0.144126	0.146663	0.0389547	0.00495971
Trichonectria_puncteliae_KRAM_L_74377	0.337401	0.393152	0.486096	0.409406	0.427856	0.367437	0.423138	0.395958	0.360446	0.377049	0.386774	0.363005	0.391304	0.397682	0.500627	0.492797	0.559165	0.519936	0.554059	0.458591	0.217493	0.359523	0.377315	0.398629	0.405732	0.400691	0.414536	0.201002	0.156093	0.238047	0.178002	0.145151	0.145151	0.174319	0.170669	0.254167	0.22019	0.268604	0.297253	0.299743	0.152098	0.162952	0.162744
Trichonectria_pyrenaica_KRAM_L_74393	0.15274	0.189503	0.253892	0.228448	0.217291	0.218691	0.225339	0.22205	0.189849	0.190641	0.185437	0.206751	0.22205	0.197791	0.262597	0.279831	0.344806	0.317207	0.338528	0.239703	0.101313	0.1944	0.221923	0.224509	0.229355	0.225025	0.244667	0.095369	0.0444063	0.114686	0.00497512	0.0361631	0.0361631	0.0257854	0.0125378	0.123367	0.103917	0.121381	0.129628	0.132173	0.070149	0.0499321	0.0555669	0.181982
Trichonectria_usneicola_KRAM_L_74383	0.144965	0.181717	0.243858	0.233028	0.209041	0.210726	0.235585	0.246784	0.202904	0.202904	0.213695	0.198625	0.244368	0.181717	0.266176	0.267771	0.341083	0.313502	0.348067	0.231013	0.126287	0.206751	0.22992	0.225339	0.230163	0.225339	0.254746	0.14071	0.0896579	0.154759	0.0620621	0.0739248	0.0739248	0.0778389	0.0655418	0.148169	0.131489	0.147104	0.147184	0.149737	0.107864	0.0950176	0.10139	0.236886	0.0590641
Trichonectria_anisospora_KRAM_L_74392	0.160063	0.193994	0.253317	0.242376	0.22205	0.206439	0.244916	0.261572	0.225168	0.225168	0.226963	0.211634	0.263682	0.193994	0.271256	0.284143	0.358651	0.31891	0.348067	0.226502	0.133636	0.229163	0.22992	0.238784	0.243755	0.238784	0.259629	0.14836	0.0929534	0.162689	0.0681572	0.0770575	0.0770575	0.0843188	0.0717727	0.155626	0.138768	0.154802	0.154862	0.157406	0.114686	0.0982944	0.104724	0.246321	0.065093	0.0126263
Trichonectria_anisospora_KRAM_L_74391	0.160063	0.193994	0.253317	0.242376	0.22205	0.206439	0.244916	0.261572	0.225168	0.225168	0.226963	0.211634	0.263682	0.193994	0.271256	0.284143	0.358651	0.31891	0.348067	0.226502	0.133636	0.229163	0.22992	0.238784	0.243755	0.238784	0.259629	0.14836	0.0929534	0.162689	0.0681572	0.0770575	0.0770575	0.0843188	0.0717727	0.155626	0.138768	0.154802	0.154862	0.157406	0.114686	0.0982944	0.104724	0.246321	0.065093	0.0126263	0
Trichonectria_fragmospora_Haldeman_4389_KRAM_L	0.168915	0.221645	0.302935	0.274823	0.24707	0.24701	0.272734	0.28662	0.264166	0.254011	0.264166	0.261451	0.292813	0.221645	0.32945	0.32602	0.417762	0.366699	0.400307	0.290549	0.189746	0.249771	0.274992	0.260611	0.266912	0.255777	0.279167	0.200011	0.153499	0.223399	0.112265	0.131838	0.131838	0.124406	0.116043	0.195807	0.196678	0.228709	0.208785	0.20438	0.16067	0.152678	0.161374	0.29723	0.108198	0.099796	0.103699	0.103699
Trichonectria_rubefaciens_Etayo_29085_1_hb_Etayo	0.164343	0.214103	0.278892	0.241292	0.238784	0.210726	0.242558	0.239225	0.202444	0.206751	0.218496	0.227992	0.226502	0.222948	0.286941	0.280605	0.339167	0.317207	0.34298	0.248052	0.104619	0.202016	0.226386	0.241606	0.242398	0.242201	0.253126	0.0921268	0.0617334	0.111255	0.0283943	0.0472934	0.0472934	0.00247219	0.017716	0.126758	0.107194	0.121381	0.118918	0.121474	0.070149	0.0671672	0.0671166	0.178002	0.0283943	0.0807596	0.0872761	0.0872761	0.128279
Trichonectria_rubefaciens_KRAM_L_74390	0.160822	0.210182	0.279682	0.241815	0.239225	0.21469	0.242953	0.239703	0.202904	0.20724	0.218969	0.22856	0.230559	0.218969	0.287822	0.280605	0.334158	0.312397	0.337945	0.248556	0.101482	0.202444	0.230541	0.237403	0.242398	0.238016	0.253627	0.0890676	0.0589051	0.108096	0.0257854	0.0445486	0.0445486	0	0.0151617	0.123428	0.104027	0.118116	0.115682	0.118232	0.0672408	0.0642751	0.0642174	0.174319	0.0257854	0.0778389	0.0843188	0.0843188	0.124406
Trichonectria_sp_KRAM_L_74384	0.164343	0.205487	0.260086	0.241292	0.234242	0.22755	0.238016	0.234653	0.198191	0.206751	0.205487	0.218969	0.234653	0.214103	0.281637	0.290745	0.346118	0.318295	0.338528	0.248052	0.104619	0.206296	0.239319	0.237154	0.242158	0.23769	0.257909	0.0921268	0.047218	0.114686	0.0125378	0.0389022	0.0389022	0.0230885	0.0151138	0.120127	0.107194	0.124876	0.126016	0.132173	0.0731633	0.052729	0.0584083	0.181982	0.0125378	0.0620621	0.0681572	0.0681572	0.108198
Trichonectria_sp_Etayo_29_8_LPB	0.145237	0.188908	0.262437	0.231646	0.216667	0.210061	0.232981	0.221297	0.189849	0.19328	0.200646	0.218059	0.220689	0.192462	0.273678	0.274495	0.328137	0.311915	0.331923	0.229761	0.101677	0.192974	0.216998	0.228425	0.233335	0.228845	0.239163	0.105826	0.0647315	0.12167	0.0255379	0.05015	0.05015	0.0365584	0.0228823	0.123781	0.110508	0.128941	0.133284	0.135825	0.0731633	0.0671672	0.0671166	0.198415	0.0255379	0.0677623	0.0739248	0.0739248	0.115226
Trichonectria_sp_KRAM_L_74385	0.162462	0.188122	0.251826	0.253509	0.215858	0.19733	0.229761	0.23387	0.209387	0.221655	0.225025	0.221655	0.238381	0.188122	0.295987	0.255794	0.349336	0.312927	0.317727	0.253892	0.134949	0.213321	0.221344	0.224145	0.22901	0.22023	0.226068	0.139594	0.0950176	0.159147	0.0764803	0.079292	0.079292	0.0766498	0.0706457	0.154668	0.151276	0.167855	0.161529	0.164093	0.104324	0.0977707	0.100886	0.222769	0.0764803	0.0885743	0.0950176	0.0950176	0.114609
Nothoacremonium_subcylindricum_CBS_416_68	0.275107	0.236195	0.282526	0.247124	0.249708	0.261666	0.240359	0.237141	0.219062	0.245998	0.22755	0.247147	0.263117	0.237141	0.318638	0.219086	0.272848	0.251392	0.261768	0.222662	0.27643	0.224911	0.276478	0.25703	0.262281	0.251791	0.27643	0.254784	0.287679	0.247745	0.281391	0.297509	0.297509	0.296852	0.292244	0.266572	0.276382	0.309034	0.270786	0.27337	0.323352	0.313773	0.318539	0.478301	0.286471	0.309052	0.314594	0.314594	0.330898
Nothoacremonium_subcylindricum_CBS_190_70	0.279639	0.235779	0.281937	0.246638	0.249236	0.261079	0.239951	0.236649	0.218691	0.24548	0.227157	0.246553	0.262627	0.236649	0.317996	0.218643	0.27733	0.255774	0.266172	0.222042	0.280973	0.224402	0.275797	0.256695	0.261953	0.25157	0.276046	0.259141	0.292244	0.252053	0.285932	0.302156	0.302156	0.301504	0.296852	0.271009	0.280888	0.313813	0.275256	0.277845	0.32821	0.318539	0.323352	0.484628	0.291049	0.313773	0.319356	0.319356	0.336759
Nothoacremonium_exiguum_CBS_587_73	0.354018	0.342119	0.353155	0.346543	0.363266	0.332721	0.321834	0.322832	0.306861	0.335135	0.306093	0.375952	0.370388	0.342119	0.384846	0.268584	0.30398	0.29774	0.314124	0.286711	0.329572	0.324508	0.326119	0.356509	0.357059	0.355032	0.377049	0.343279	0.368395	0.321034	0.361086	0.344965	0.344965	0.356004	0.339051	0.352039	0.368395	0.378855	0.310159	0.312653	0.363266	0.363266	0.362151	0.555279	0.34898	0.40115	0.40115	0.40115	0.392103
Nothoacremonium_vesiculophorum_CBS_397_70B	0.312267	0.289058	0.309052	0.278804	0.293612	0.271705	0.263649	0.274922	0.263649	0.272996	0.280888	0.304375	0.296852	0.299743	0.329108	0.251248	0.296705	0.281391	0.306847	0.228951	0.318912	0.255023	0.285581	0.314611	0.315236	0.313679	0.316861	0.302727	0.350791	0.283157	0.329874	0.337611	0.337611	0.336617	0.331725	0.307537	0.317044	0.360351	0.326891	0.336001	0.359767	0.355821	0.354688	0.552016	0.335671	0.369728	0.363316	0.363316	0.386447
[truncated: 9 more columns]

## Sheet: ITS caption
Table. Estimates of Evolutionary Divergence between Sequences
The number of base substitutions per site from between sequences are shown. Analyses were conducted using the Kimura 2-parameter model [1]. The rate variation among sites was modeled with a gamma distribution (shape parameter = 1). The analytical procedure encompassed 58 nucleotide sequences. The partial deletion option was applied to eliminate all positions with less than 95% site coverage resul…
1. Kimura M. (1980). A simple method for estimating evolutionary rate of base substitutions through comparative studies of nucleotide sequences. Journal of Molecular Evolution 16:111-120.
2. Kumar S., Stecher G., Suleski M., Sanderford M., Sharma S., and Tamura K. (2024). Molecular Evolutionary Genetics Analysis Version 12 for adaptive and green computing. Molecular Biology and Evolution 41:1-9.
Disclaimer: While every effort has been made to ensure the accuracy of the caption, it is provided "as is" without warranty of any kind. Users are advised to thoroughly review the caption before its use for any purpose and report any errors or issues to the authors at www.megasoftware.net. The authors and their employers disclaim any liability for damages, including but not limited to special or …

## Sheet: LSU
	V046	Niesslia_aeruginosa_CBS_264_89	Niesslia_artocarpi_CBS_582_73	Niesslia_cladoniicola_CBS_960_73	Niesslia_clarkii_CBS_170_74	Niesslia_exilis_CBS_426_66	Niesslia_grisescens_CBS_599_88	Niesslia_ilicifolia_CBS_459_74	Niesslia_ligustica_CBS_684_95	Niesslia_loricata_CBS_778_69	Niesslia_mucida_CBS_404_66	Niesslia_rhizomorpharum_CBS_642_85	Niesslia_tenuis_CBS_432_66	Niesslia_xanthorrhoeae_CBS_287_93	Acremonium_nigrosclerotium_CBS_154_72	Acremonium_guillematii_CBS_766_69	Acremonium_incrustatum_CBS_159_70	Acremonium_potronii_CBS_589_90	Acremonium_cavaraeanum_CBS_101149	Acremonium_persicinum_CBS_110646	Acremonium_persicinum_CBS_330_80	Cephalosporium_ballagii_CBS_134_33	Myrtacremonium_eucalypti_CBS_142161	Eucasphaeria_capensis_CBS_120028	Eucasphaeria_rustici_CBS_142085	Neoeucasphaeria_eucalypti_CBS_145075	Rosasphaeria_moravica_CBS_124270	Cylindromonium_alloxyli_CPC_38159	Cylindromonium_dirinariae_TNSL131533	Cylindromonium_eugeniicola_CPC_37170	Cylindromonium_everniae_CBS_148255	Cylindromonium_lichenicola_CBS_415_70A	Cylindromonium_lichenicola_CBS_303_70	Cylindromonium_lichenophilum_CBS_150063	Cylindromonium_rhabdosporum_CBS_438_66	Phialoseptomonium_eucalypti_CBS_145542	Phialoseptomonium_junci_CBS_148307	Trichonectria_rectipila_CBS_132_87	Trichonectria_setadpressa_A_F_29612_1	Trichonectria_setadpressa_JE_20_13	Trichonectria_epimegalosporae_KRAM_L_74376	Trichonectria_pertusariae_JE_80_11_LPB	Trichonectria_pertusariae_KRAM_L_74380	Trichonectria_puncteliae_KRAM_L_74377	Trichonectria_pyrenaica_KRAM_L_74393	Trichonectria_usneicola_KRAM_L_74383	Trichonectria_anisospora_KRAM_L_74392	Trichonectria_anisospora_KRAM_L_74391	Trichonectria_fragmospora_Haldeman_4389_KRAM_L
V046
Niesslia_aeruginosa_CBS_264_89	0.0986111
Niesslia_artocarpi_CBS_582_73	0.0842818	0.0470764
Niesslia_cladoniicola_CBS_960_73	0.0769192	0.0389866	0.0558512
Niesslia_clarkii_CBS_170_74	0.0773762	0.00931633	0.0408295	0.0287726
Niesslia_exilis_CBS_426_66	0.0907321	0.0453475	0.0648212	0.0190476	0.0390879
Niesslia_grisescens_CBS_599_88	0.071116	0.0368176	0.0428526	0.0410902	0.0307347	0.0496729
Niesslia_ilicifolia_CBS_459_74	0.0986111	0.047378	0.0624007	0.0131389	0.0368995	0.0189816	0.047378
Niesslia_ligustica_CBS_684_95	0.106048	0.0309746	0.0537801	0.0268214	0.0290216	0.0288447	0.0390879	0.026757
Niesslia_loricata_CBS_778_69	0.0579494	0.0227063	0.0325774	0.0348285	0.0207714	0.0475016	0.0170778	0.0452325	0.0328506
Niesslia_mucida_CBS_404_66	0.0842818	0.0289277	0.0579341	0.0287114	0.0269826	0.0307347	0.0368176	0.0327078	0.020896	0.0347547
Niesslia_rhizomorpharum_CBS_642_85	0.0765693	0.0453475	0.0622621	0.0169713	0.0349135	0.0228809	0.0453475	0.015001	0.0329386	0.0389866	0.0348285
Niesslia_tenuis_CBS_432_66	0.0986111	0.0308037	0.0535389	0.0348285	0.0288447	0.0368995	0.0347547	0.0347547	0.0150311	0.0327078	0.0169071	0.0410902
Niesslia_xanthorrhoeae_CBS_287_93	0.0706349	0.0112204	0.0387505	0.0308037	0.00184162	0.0411997	0.0327737	0.0389866	0.0310765	0.0188238	0.0290216	0.0369925	0.0308837
Acremonium_nigrosclerotium_CBS_154_72	0.0640523	0.0228809	0.0388179	0.0248136	0.0170193	0.0308837	0.0287726	0.0287726	0.0190476	0.022772	0.020896	0.0308837	0.0189262	0.0189816
Acremonium_guillematii_CBS_766_69	0.0964265	0.0760519	0.0894576	0.0515913	0.0646613	0.0537801	0.0713795	0.0536536	0.0648212	0.073706	0.0667835	0.0453475	0.073706	0.0669405	0.0625513
Acremonium_incrustatum_CBS_159_70	0.0907321	0.064993	0.0880801	0.0393238	0.0628882	0.0479406	0.0696079	0.0434575	0.0475016	0.0627138	0.04942	0.0414524	0.0515913	0.0651768	0.0540681	0.0540681
Acremonium_potronii_CBS_589_90	0.0837419	0.0628882	0.0810179	0.0459208	0.0607953	0.0547826	0.0674842	0.0545868	0.0542294	0.0606183	0.0561336	0.0437495	0.0539183	0.0630745	0.0520141	0.0539183	0.0189816
Acremonium_cavaraeanum_CBS_101149	0.209257	0.0709964	0.0885604	0.0513387	0.0594722	0.0541831	0.0707384	0.0455562	0.0626265	0.0767651	0.0597072	0.0487371	0.0621454	0.0623763	0.0597072	0.0507666	0.0244285	0.0271052
Acremonium_persicinum_CBS_110646	0.103966	0.0597128	0.0710646	0.0514736	0.0642547	0.0514736	0.064378	0.0492135	0.0511909	0.0555163	0.0510616	0.0558512	0.0553528	0.0665061	0.0511909	0.0557277	0.0493109	0.0559865	0.0702824
Acremonium_persicinum_CBS_330_80	0.058376	0.0579341	0.0784173	0.0495407	0.0471654	0.0628882	0.0559865	0.0540681	0.0537801	0.0537801	0.0472659	0.0602998	0.0449562	0.0493109	0.0409051	0.0709257	0.0558512	0.0472659	0.0537538	0.0620214
Cephalosporium_ballagii_CBS_134_33	0.0986111	0.0328506	0.0557277	0.0327737	0.0308837	0.0389866	0.0347547	0.0368176	0.0169713	0.0327078	0.0188473	0.0432104	0.00184162	0.0329386	0.020896	0.0760519	0.0537801	0.0561336	0.0650647	0.0575241	0.0449562
Myrtacremonium_eucalypti_CBS_142161	0.111982	0.0409051	0.0578135	0.0287726	0.0388966	0.0308037	0.0451289	0.0247111	0.0267035	0.0388179	0.0327737	0.0287726	0.0326531	0.040992	0.0267035	0.0646613	0.0495407	0.0496729	0.0568182	0.0598061	0.0558512	0.0346921
Eucasphaeria_capensis_CBS_120028	0.0706349	0.0392003	0.0580665	0.022772	0.0289277	0.0247569	0.0348285	0.0307347	0.0269826	0.0368995	0.0170193	0.0247569	0.0228211	0.0309746	0.0269826	0.0601583	0.0517207	0.0540681	0.0513387	0.0642547	0.0452325	0.0248136	0.0328506
Eucasphaeria_rustici_CBS_142085	0.0773762	0.0370967	0.0602998	0.0208022	0.0268966	0.022772	0.0368995	0.0287114	0.0249593	0.0389866	0.0150718	0.026757	0.0208438	0.0289277	0.0249593	0.0624007	0.0495407	0.0518617	0.0485235	0.0620214	0.0431039	0.0228211	0.0308037	0.00184162
Neoeucasphaeria_eucalypti_CBS_145075	0.0842818	0.0329386	0.0625513	0.026757	0.0330375	0.0247569	0.0389866	0.0348285	0.0269826	0.0410902	0.0170193	0.0328506	0.0228211	0.0351165	0.0269826	0.0692385	0.0517207	0.0540681	0.0570572	0.0554285	0.0495407	0.0248136	0.0328506	0.00744879	0.00556586
Rosasphaeria_moravica_CBS_124270	0.0640523	0.0433284	0.0559865	0.0247111	0.0329386	0.0267035	0.040992	0.0327078	0.0309746	0.0388966	0.020896	0.0307347	0.026757	0.0308837	0.0268966	0.0667835	0.0537801	0.0561336	0.053959	0.0663859	0.04942	0.0287726	0.0308837	0.00742639	0.00555044	0.0112204
Cylindromonium_alloxyli_CPC_38159	0.115824	0.0952802	0.113062	0.0880801	0.0930356	0.0880801	0.0790703	0.0834334	0.0738916	0.0863786	0.0762472	0.0975378	0.0689179	0.0955453	0.0738916	0.098899	0.0780444	0.0735328	0.0826191	0.0821226	0.0498166	0.0689179	0.0780444	0.0788403	0.076455	0.0788403	0.0786226
Cylindromonium_dirinariae_TNSL131533	0.0786055	0.0684524	0.0891204	0.06382	0.066129	0.0713275	0.0689994	0.0689994	0.0587866	0.0615254	0.054116	0.0760275	0.0538056	0.0686202	0.0539984	0.0854335	0.0515422	0.0539984	0.0665543	0.0632658	0.0314912	0.0538056	0.0610775	0.0613618	0.0589253	0.0613618	0.0636598	0.0405457
Cylindromonium_eugeniicola_CPC_37170	0.0786055	0.0834334	0.103206	0.0651768	0.0788403	0.074522	0.071944	0.0700256	0.071944	0.0790703	0.0790703	0.076455	0.0762472	0.0812456	0.071944	0.0802324	0.0671097	0.0672909	0.0682768	0.068776	0.039604	0.0762472	0.0740895	0.0721566	0.0698107	0.0674842	0.076675	0.0609841	0.0547258
Cylindromonium_everniae_CBS_148255	0.058376	0.064378	0.0852005	0.0602998	0.0622621	0.0694171	0.0624007	0.064993	0.0557277	0.0601583	0.0535389	0.0713795	0.0511909	0.0645136	0.0513676	0.0894576	0.055616	0.0557277	0.0619339	0.0710646	0.0268966	0.0511909	0.0578135	0.0558512	0.0536536	0.0558512	0.0557277	0.0369925	0.0164194	0.0568382
Cylindromonium_lichenicola_CBS_415_70A	0.0649586	0.0645136	0.0829952	0.0515913	0.0624007	0.0604531	0.0602998	0.0561336	0.0471654	0.0580665	0.0493109	0.0624007	0.0427919	0.0646613	0.0471654	0.0730879	0.0428526	0.0387505	0.0507666	0.0619192	0.0229515	0.0427919	0.0492135	0.0472659	0.0451289	0.0472659	0.0471654	0.0308837	0.0163835	0.0481096	0.0150718
Cylindromonium_lichenicola_CBS_303_70	0.0649586	0.0645136	0.0829952	0.0515913	0.0624007	0.0604531	0.0602998	0.0561336	0.0471654	0.0580665	0.0493109	0.0624007	0.0427919	0.0646613	0.0471654	0.0730879	0.0428526	0.0387505	0.0507666	0.0619192	0.0229515	0.0427919	0.0492135	0.0472659	0.0451289	0.0472659	0.0471654	0.0308837	0.0163835	0.0481096	0.0150718	0
Cylindromonium_lichenophilum_CBS_150063	0.058376	0.0712158	0.0925398	0.0625513	0.0690721	0.0717436	0.0669405	0.0672909	0.0579341	0.0646613	0.0557277	0.073706	0.0533449	0.0713795	0.0535389	0.0918936	0.0578135	0.0579341	0.0707384	0.073372	0.0289277	0.0533449	0.0600289	0.0580665	0.0558512	0.0580665	0.0579341	0.0411997	0.0164194	0.0591081	0.00556586	0.0170193	0.0170193
Cylindromonium_rhabdosporum_CBS_438_66	0.058376	0.0690721	0.0998086	0.0669405	0.0712158	0.0762472	0.0667835	0.0717436	0.0600289	0.0690721	0.0578135	0.0782246	0.0554285	0.0735328	0.0600289	0.0917045	0.0621357	0.0622621	0.0734819	0.0755406	0.0308837	0.0554285	0.064378	0.0601583	0.0579341	0.0579341	0.0645136	0.0475016	0.0206348	0.0544024	0.0112204	0.0228809	0.0228809	0.00555044
Phialoseptomonium_eucalypti_CBS_145542	0.0765693	0.0872239	0.0993271	0.0689179	0.0755406	0.0758689	0.0730879	0.0713795	0.068776	0.0800677	0.0710646	0.0778768	0.0640447	0.0778768	0.068776	0.0889606	0.0663859	0.0620214	0.0673477	0.0752627	0.036747	0.066278	0.0732237	0.0599114	0.057705	0.064378	0.0642547	0.0428526	0.0423851	0.0430087	0.0409051	0.0286611	0.0286611	0.0430087	0.0450368
Phialoseptomonium_junci_CBS_148307	0.106048	0.0898546	0.115085	0.0784173	0.0876263	0.0880801	0.0829952	0.0834334	0.0666387	0.0854108	0.0735328	0.0900726	0.0663859	0.0900726	0.0758689	0.101398	0.068776	0.064378	0.0826191	0.0844881	0.0411997	0.0663859	0.0756985	0.0713795	0.0690721	0.0713795	0.0758689	0.0286611	0.0380624	0.0454739	0.0328506	0.0248136	0.0248136	0.0349135	0.0368995	0.0247111
Trichonectria_rectipila_CBS_132_87	0.0725677	0.0882162	0.0929311	0.0791691	0.0859934	0.0840233	0.0698943	0.0794011	0.0695218	0.0675667	0.0672134	0.0859934	0.0646383	0.083556	0.0672134	0.0947481	0.069354	0.0672134	0.0799652	0.0803981	0.0434997	0.0646383	0.071672	0.0697019	0.0720392	0.074396	0.0718494	0.0350495	0.0251335	0.0478265	0.0350495	0.0310034	0.0310034	0.0371371	0.0412517	0.0409244	0.0307948
Trichonectria_setadpressa_A_F_29612_1	0.0395257	0.0692385	0.0760519	0.047378	0.0580665	0.0561336	0.0562923	0.0518617	0.0515913	0.0540681	0.0537801	0.0580665	0.0557277	0.0602998	0.04942	0.0778768	0.0558512	0.0582108	0.0621454	0.0665061	0.0289277	0.0557277	0.0558512	0.0517207	0.0495407	0.0561336	0.0537801	0.0498166	0.0362042	0.0351165	0.0328506	0.0329386	0.0329386	0.0349135	0.0389866	0.0407655	0.0452325	0.0331664
Trichonectria_setadpressa_JE_20_13	0.0395257	0.0692385	0.0760519	0.047378	0.0580665	0.0561336	0.0562923	0.0518617	0.0515913	0.0540681	0.0537801	0.0580665	0.0557277	0.0602998	0.04942	0.0778768	0.0558512	0.0582108	0.0621454	0.0665061	0.0289277	0.0557277	0.0558512	0.0517207	0.0495407	0.0561336	0.0537801	0.0498166	0.0362042	0.0351165	0.0328506	0.0329386	0.0329386	0.0349135	0.0389866	0.0407655	0.0452325	0.0331664	0
Trichonectria_epimegalosporae_KRAM_L_74376	0.0649586	0.0690721	0.0854108	0.0604531	0.0669405	0.0696079	0.0648212	0.0651768	0.0558512	0.0625513	0.0536536	0.0715554	0.0512733	0.0692385	0.0514736	0.0848185	0.0513676	0.0514736	0.0621454	0.0709257	0.0310765	0.0512733	0.0579341	0.0559865	0.0537801	0.0559865	0.0558512	0.0392003	0.0122014	0.0525402	0.0150718	0.011257	0.011257	0.0170193	0.0228809	0.0388966	0.0350095	0.0310034	0.0370967	0.0370967
Trichonectria_pertusariae_JE_80_11_LPB	0.181373	0.0704391	0.0902561	0.0616122	0.0643196	0.0711826	0.0584937	0.0650239	0.0582942	0.0616122	0.0582942	0.0677031	0.0549314	0.0674735	0.0552278	0.0734286	0.0581175	0.0491963	0.0554101	0.0734286	0.0266798	0.0549314	0.0582942	0.0493451	0.0493451	0.0554101	0.0552278	0.035091	0.0116789	0.0471121	0.02112	0.00775194	0.00775194	0.0238852	0.0265707	0.026415	0.0293803	0.035091	0.0409269	0.0409269	0.0103896
Trichonectria_pertusariae_KRAM_L_74380	0.0649586	0.0690721	0.0903035	0.0604531	0.0669405	0.0696079	0.0648212	0.0651768	0.0558512	0.0625513	0.0536536	0.0715554	0.0512733	0.0692385	0.0514736	0.0824332	0.0513676	0.0471654	0.0621454	0.0686465	0.0269826	0.0512733	0.0579341	0.0559865	0.0537801	0.0559865	0.0558512	0.0350095	0.0122014	0.0525402	0.0150718	0.00744879	0.00744879	0.0170193	0.0228809	0.0347547	0.0308837	0.0310034	0.0370967	0.0370967	0.00744879	0.00514139
Trichonectria_puncteliae_KRAM_L_74377	0.0856817	0.0758689	0.100069	0.0671097	0.073706	0.076455	0.064993	0.071944	0.0624007	0.0672909	0.0601583	0.073706	0.057705	0.0760519	0.0601583	0.0894576	0.0578135	0.0492135	0.0705004	0.0665061	0.0328506	0.057705	0.0645136	0.0625513	0.0602998	0.0625513	0.0646613	0.0369925	0.00607287	0.0564627	0.020896	0.0169339	0.0169339	0.0228809	0.0268214	0.0366397	0.0327078	0.0290398	0.0393238	0.0393238	0.0169339	0.0129603	0.0130826
Trichonectria_pyrenaica_KRAM_L_74393	0.058376	0.117827	0.138991	0.120634	0.117644	0.125922	0.123046	0.126169	0.115251	0.115251	0.107657	0.128129	0.104925	0.120231	0.105168	0.154498	0.110016	0.107657	0.137659	0.125083	0.0773336	0.104925	0.117644	0.115437	0.112873	0.112873	0.115251	0.0936322	0.065408	0.114222	0.0509804	0.0683329	0.0683329	0.0573918	0.0618294	0.098066	0.0888214	0.0915967	0.0888214	0.0888214	0.0683329	0.098407	0.0683329	0.0704958
Trichonectria_usneicola_KRAM_L_74383	0.0456647	0.0802324	0.0800677	0.0760519	0.0780444	0.0856337	0.0666387	0.0810179	0.0712158	0.0599114	0.0689179	0.0827951	0.0601583	0.0756985	0.0666387	0.101398	0.0710646	0.0712158	0.0823367	0.0800677	0.0454739	0.0601583	0.073372	0.0667835	0.0690721	0.0713795	0.0666387	0.0517207	0.0405457	0.0679066	0.0248811	0.0329386	0.0329386	0.0309746	0.0370967	0.0513676	0.0561336	0.0432735	0.0431039	0.0431039	0.0329386	0.0407612	0.0370967	0.0433284	0.0796506
Trichonectria_anisospora_KRAM_L_74392	0.0519464	0.0802324	0.0848185	0.0760519	0.0780444	0.0856337	0.0712158	0.0810179	0.0712158	0.064378	0.0689179	0.0827951	0.0624007	0.0756985	0.0666387	0.106461	0.0710646	0.0666387	0.0823367	0.0800677	0.0454739	0.0624007	0.073372	0.0713795	0.0690721	0.0713795	0.0666387	0.0517207	0.0405457	0.0679066	0.0248811	0.0329386	0.0329386	0.0309746	0.0370967	0.0513676	0.0561336	0.0475659	0.0431039	0.0431039	0.0329386	0.0437111	0.0370967	0.0390879	0.0750357	0.00556586
Trichonectria_anisospora_KRAM_L_74391	0.0519464	0.0802324	0.0848185	0.0760519	0.0780444	0.0856337	0.0712158	0.0810179	0.0712158	0.064378	0.0689179	0.0827951	0.0624007	0.0756985	0.0666387	0.106461	0.0710646	0.0666387	0.0823367	0.0800677	0.0454739	0.0624007	0.073372	0.0713795	0.0690721	0.0713795	0.0666387	0.0517207	0.0405457	0.0679066	0.0248811	0.0329386	0.0329386	0.0309746	0.0370967	0.0513676	0.0561336	0.0475659	0.0431039	0.0431039	0.0329386	0.0437111	0.0370967	0.0390879	0.0750357	0.00556586	0
Trichonectria_fragmospora_Haldeman_4389_KRAM_L	0.0453846	0.13192	0.153358	0.134967	0.132034	0.14583	0.134809	0.146052	0.134809	0.12437	0.132165	0.148186	0.134541	0.132034	0.12437	0.172762	0.142706	0.140168	0.17145	0.150581	0.12284	0.134541	0.132034	0.134967	0.132311	0.129679	0.132165	0.141234	0.116171	0.138991	0.0979406	0.102701	0.102701	0.102833	0.107657	0.129829	0.135754	0.128271	0.10976	0.10976	0.107657	0.146932	0.107657	0.115079	0.150415	0.107517	0.107517	0.107517
Trichonectria_rubefaciens_Etayo_29085_1_hb_Etayo	0.058376	0.0712158	0.0925398	0.0625513	0.0690721	0.0717436	0.0669405	0.0672909	0.0579341	0.0646613	0.0557277	0.073706	0.0533449	0.0713795	0.0535389	0.0918936	0.0578135	0.0579341	0.0707384	0.073372	0.0289277	0.0533449	0.0600289	0.0580665	0.0558512	0.0580665	0.0579341	0.0411997	0.0164194	0.0591081	0.00556586	0.0170193	0.0170193	0	0.00555044	0.0430087	0.0349135	0.0371371	0.0349135	0.0349135	0.0170193	0.0238852	0.0170193	0.0228809	0.0573918	0.0309746	0.0309746	0.0309746	0.102833
Trichonectria_rubefaciens_KRAM_L_74390	0.543613	0.184827	0.207711	0.179621	0.18205	0.192201	0.179292	0.186227	0.173209	0.176236	0.170211	0.194631	0.166749	0.18515	0.167241	0.215643	0.172927	0.173209	0.0774686	0.193911	0.134817	0.166749	0.175939	0.173509	0.170497	0.173509	0.173209	0.151113	0.128745	0.175672	0.103889	0.119002	0.119002	0.0965369	0.103782	0.153224	0.142646	0.146097	0.142646	0.142646	0.119002	0.0240769	0.119002	0.126724	0.171778	0.137564	0.137564	0.137564	0.233017
Trichonectria_sp_KRAM_L_74384	0.0649586	0.0712158	0.0975378	0.0671097	0.0690721	0.076455	0.0715554	0.071944	0.0624007	0.0692385	0.0601583	0.0784173	0.057705	0.0713795	0.0579341	0.0918936	0.0622621	0.0624007	0.0737357	0.0780444	0.0351165	0.057705	0.0645136	0.0625513	0.0602998	0.0625513	0.0624007	0.0476366	0.0228495	0.0660306	0.011257	0.0229515	0.0229515	0.00556586	0.0112204	0.04942	0.0411997	0.0434997	0.0411997	0.0411997	0.0229515	0.0266798	0.0229515	0.0289277	0.0639583	0.0330375	0.0330375	0.0330375	0.105311
Trichonectria_sp_Etayo_29_8_LPB	0.0589012	0.073706	0.0903035	0.0762472	0.0715554	0.0858694	0.076455	0.0812456	0.0694171	0.0694171	0.0671097	0.0829952	0.0645136	0.0692385	0.0648212	0.0991063	0.0712158	0.0622621	0.0795407	0.0826078	0.0350095	0.0645136	0.0735328	0.0696079	0.0672909	0.0696079	0.0648212	0.0434575	0.0273198	0.0728666	0.0131389	0.0248811	0.0248811	0.0189816	0.0248811	0.0514736	0.0432104	0.0414838	0.0434575	0.0434575	0.0248811	0.0322203	0.0248811	0.0229515	0.0616867	0.0308837	0.0268214	0.0268214	0.102701
Trichonectria_sp_KRAM_L_74385	0.0395257	0.0641435	0.0730879	0.0645136	0.0620214	0.0690721	0.0511909	0.0692385	0.057705	0.0533449	0.0533449	0.0710646	0.0533449	0.0642547	0.0511909	0.0796506	0.0642547	0.0599114	0.0673477	0.0685295	0.0411997	0.0533449	0.0576085	0.055616	0.0578135	0.0600289	0.0599114	0.0517207	0.0314912	0.0632726	0.020896	0.0248136	0.0248136	0.0268966	0.0329386	0.0470764	0.0517207	0.0390485	0.0388966	0.0388966	0.0288447	0.0321018	0.0288447	0.0349135	0.0750357	0.0228809	0.0268966	0.0268966	0.0906052
Nothoacremonium_subcylindricum_CBS_416_68	0.0576227	0.0648212	0.0738916	0.0368995	0.0537801	0.0389866	0.0713795	0.0433284	0.0517207	0.0645136	0.0536536	0.0430087	0.0558512	0.0559865	0.0431039	0.068776	0.064993	0.0651768	0.0709964	0.0802324	0.0607953	0.0580665	0.0451289	0.0388179	0.036747	0.0430087	0.0347547	0.0883261	0.0636598	0.0820034	0.0604531	0.0517207	0.0517207	0.0627138	0.0694171	0.0690721	0.0810179	0.0837833	0.0559865	0.0559865	0.0606183	0.0709113	0.0606183	0.0692385	0.113062	0.0786226	0.0762472	0.0762472	0.129829
Nothoacremonium_subcylindricum_CBS_190_70	0.0576227	0.0648212	0.0738916	0.0368995	0.0537801	0.0389866	0.0713795	0.0433284	0.0517207	0.0645136	0.0536536	0.0430087	0.0558512	0.0559865	0.0431039	0.068776	0.064993	0.0651768	0.0709964	0.0802324	0.0607953	0.0580665	0.0451289	0.0388179	0.036747	0.0430087	0.0347547	0.0883261	0.0636598	0.0820034	0.0604531	0.0517207	0.0517207	0.0627138	0.0694171	0.0690721	0.0810179	0.0837833	0.0559865	0.0559865	0.0606183	0.0709113	0.0606183	0.0692385	0.113062	0.0786226	0.0762472	0.0762472	0.129829
Nothoacremonium_exiguum_CBS_587_73	0.039201	0.0604531	0.0671097	0.0351165	0.0495407	0.0414524	0.0582108	0.0415954	0.0518617	0.0559865	0.0537801	0.0390879	0.0559865	0.0517207	0.0453475	0.0579341	0.0632726	0.0657995	0.065311	0.0784173	0.0651768	0.0582108	0.0476366	0.0388966	0.040992	0.047378	0.0410902	0.0930356	0.0663002	0.0817385	0.0625513	0.0582108	0.0582108	0.0694171	0.0692385	0.0735328	0.0856337	0.0815859	0.0583669	0.0583669	0.0672909	0.067956	0.0672909	0.0740895	0.118024	0.073706	0.0784173	0.0784173	0.132311
Nothoacremonium_vesiculophorum_CBS_397_70B	0.0576227	0.0694171	0.0814859	0.0432104	0.064993	0.0453475	0.083208	0.0411997	0.0583669	0.0760519	0.0602998	0.0430087	0.0671097	0.0672909	0.0539183	0.0756985	0.071944	0.0793127	0.0832454	0.0778768	0.0723812	0.0694171	0.04942	0.0537801	0.0515913	0.04942	0.0495407	0.10093	0.0738753	0.0795674	0.071944	0.0628882	0.0628882	0.0742997	0.0788403	0.0784173	0.0933028	0.0962338	0.0627138	0.0627138	0.0721566	0.0841204	0.0721566	0.0834334	0.126169	0.0908039	0.0908039	0.0908039	0.137832
[truncated: 9 more columns]

## Sheet: LSU caption
Table. Estimates of Evolutionary Divergence between Sequences
The number of base substitutions per site from between sequences are shown. Analyses were conducted using the Kimura 2-parameter model [1]. The rate variation among sites was modeled with a gamma distribution (shape parameter = 1). The analytical procedure encompassed 58 nucleotide sequences. The partial deletion option was applied to eliminate all positions with less than 95% site coverage resul…
1. Kimura M. (1980). A simple method for estimating evolutionary rate of base substitutions through comparative studies of nucleotide sequences. Journal of Molecular Evolution 16:111-120.
2. Kumar S., Stecher G., Suleski M., Sanderford M., Sharma S., and Tamura K. (2024). Molecular Evolutionary Genetics Analysis Version 12 for adaptive and green computing. Molecular Biology and Evolution 41:1-9.
Disclaimer: While every effort has been made to ensure the accuracy of the caption, it is provided "as is" without warranty of any kind. Users are advised to thoroughly review the caption before its use for any purpose and report any errors or issues to the authors at www.megasoftware.net. The authors and their employers disclaim any liability for damages, including but not limited to special or …

## Sheet: rpb2
	V046	Niesslia_exilis_CBS_426_66	Niesslia_mucida_CBS_404_66	Niesslia_tenuis_CBS_432_66	Acremonium_nigrosclerotium_CBS_154_72	Acremonium_guillematii_CBS_766_69	Acremonium_potronii_CBS_589_90	Acremonium_cavaraeanum_CBS_101149	Acremonium_persicinum_CBS_330_80	Cephalosporium_ballagii_CBS_134_33	Myrtacremonium_eucalypti_CBS_142161	Eucasphaeria_capensis_CBS_120028	Eucasphaeria_rustici_CBS_142085	Neoeucasphaeria_eucalypti_CBS_145075	Rosasphaeria_moravica_CBS_124270	Cylindromonium_alloxyli_CPC_38159	Cylindromonium_dirinariae_TNSL131533	Cylindromonium_everniae_CBS_148255	Cylindromonium_lichenicola_CBS_415_70A	Cylindromonium_lichenicola_CBS_303_70	Cylindromonium_lichenophilum_CBS_150063	Phialoseptomonium_eucalypti_CBS_145542	Nothoacremonium_subcylindricum_CBS_416_68	Nothoacremonium_subcylindricum_CBS_190_70	Nothoacremonium_exiguum_CBS_587_73	Nothoacremonium_vesiculophorum_CBS_397_70B
V046
Niesslia_exilis_CBS_426_66	0.400016
Niesslia_mucida_CBS_404_66	0.383541	0.269247
Niesslia_tenuis_CBS_432_66	0.369725	0.19874	0.274099
Acremonium_nigrosclerotium_CBS_154_72	0.338368	0.261229	0.298391	0.218104
Acremonium_guillematii_CBS_766_69	0.410387	0.376914	0.376914	0.393466	0.391687
Acremonium_potronii_CBS_589_90	0.390086	0.404861	0.404838	0.407133	0.356692	0.336235
Acremonium_cavaraeanum_CBS_101149	0.515919	0.470687	0.451076	0.439942	0.469823	0.457445	0.38139
Acremonium_persicinum_CBS_330_80	0.333739	0.3299	0.334828	0.332993	0.310606	0.400285	0.416928	0.447815
Cephalosporium_ballagii_CBS_134_33	0.353208	0.198519	0.276621	0.0363478	0.211428	0.37285	0.37013	0.413862	0.343635
Myrtacremonium_eucalypti_CBS_142161	0.398614	0.201356	0.257523	0.1856	0.245208	0.415534	0.371494	0.417196	0.32449	0.201304
Eucasphaeria_capensis_CBS_120028	0.350439	0.265605	0.303988	0.260073	0.293035	0.376914	0.365274	0.502525	0.30923	0.239888	0.245863
Eucasphaeria_rustici_CBS_142085	0.354311	0.258563	0.294152	0.247343	0.271106	0.371922	0.360071	0.503438	0.305492	0.229355	0.247407	0.0356618
Neoeucasphaeria_eucalypti_CBS_145075	0.382895	0.283111	0.268741	0.247343	0.280857	0.354311	0.358791	0.488588	0.30757	0.224368	0.260899	0.081554	0.0835263
Rosasphaeria_moravica_CBS_124270	0.351666	0.238049	0.287973	0.226773	0.260295	0.426461	0.414792	0.481086	0.328807	0.234033	0.251218	0.225891	0.215917	0.221853
Cylindromonium_alloxyli_CPC_38159	0.397903	0.359905	0.305307	0.304825	0.296105	0.4241	0.443391	0.544055	0.305534	0.309019	0.316013	0.337701	0.329241	0.335457	0.341048
Cylindromonium_dirinariae_TNSL131533	0.342334	0.318007	0.342907	0.27478	0.314676	0.352117	0.370137	0.414792	0.251745	0.273645	0.322243	0.292426	0.320994	0.316168	0.284608	0.276572
Cylindromonium_everniae_CBS_148255	0.331462	0.341939	0.381817	0.343438	0.35989	0.409115	0.403181	0.545833	0.303988	0.321032	0.353472	0.301006	0.307204	0.32449	0.347483	0.337596	0.21972
Cylindromonium_lichenicola_CBS_415_70A	0.338903	0.31538	0.338368	0.289678	0.3246	0.361652	0.388161	0.450062	0.24948	0.264513	0.340289	0.289907	0.322705	0.306151	0.32449	0.327624	0.109289	0.203146
Cylindromonium_lichenicola_CBS_303_70	0.332936	0.309791	0.341976	0.280379	0.321971	0.378415	0.409115	0.446819	0.252813	0.262127	0.325255	0.295914	0.323158	0.306488	0.328013	0.328586	0.119245	0.212543	0.0110528
Cylindromonium_lichenophilum_CBS_150063	0.313183	0.312788	0.382251	0.285417	0.335255	0.381049	0.402421	0.468977	0.310076	0.293197	0.323206	0.303571	0.313558	0.306151	0.332119	0.362961	0.193728	0.0953793	0.20967	0.206853
Phialoseptomonium_eucalypti_CBS_145542	0.321476	0.345491	0.341171	0.34179	0.331137	0.401291	0.413453	0.489418	0.294152	0.336528	0.332524	0.365712	0.333076	0.346052	0.364433	0.256127	0.270624	0.329048	0.293587	0.291128	0.327669
Nothoacremonium_subcylindricum_CBS_416_68	0.553894	0.531704	0.573798	0.546545	0.537309	0.51148	0.521942	0.49846	0.566178	0.525131	0.532535	0.572488	0.54176	0.540768	0.482116	0.595809	0.520482	0.591942	0.545486	0.546146	0.567005	0.628074
Nothoacremonium_subcylindricum_CBS_190_70	0.550008	0.527991	0.569887	0.546545	0.533609	0.507916	0.518272	0.49489	0.562251	0.521463	0.528822	0.568561	0.538001	0.537029	0.478621	0.589925	0.51681	0.587863	0.541647	0.542309	0.563079	0.623828	0.00135777
Nothoacremonium_exiguum_CBS_587_73	0.553894	0.537609	0.584575	0.603213	0.588583	0.622821	0.516176	0.59152	0.572531	0.572684	0.590567	0.553238	0.553894	0.54754	0.586561	0.643681	0.557151	0.592936	0.515865	0.516206	0.583162	0.637605	0.279788	0.277388
Nothoacremonium_vesiculophorum_CBS_397_70B	0.488395	0.54243	0.504968	0.562877	0.522012	0.565573	0.542622	0.502246	0.530502	0.527628	0.529375	0.514961	0.50855	0.501407	0.48651	0.641124	0.49682	0.594888	0.488352	0.468894	0.540175	0.554813	0.202781	0.200706	0.237557

## Sheet: rpb2 caption
Table. Estimates of Evolutionary Divergence between Sequences
The number of base substitutions per site from between sequences are shown. Analyses were conducted using the Kimura 2-parameter model [1]. The rate variation among sites was modeled with a gamma distribution (shape parameter = 1). The analytical procedure encompassed 26 coding nucleotide sequences using 1st, 2nd, 3rd, and non-coding positions. The partial deletion option was applied to eliminate…
1. Kimura M. (1980). A simple method for estimating evolutionary rate of base substitutions through comparative studies of nucleotide sequences. Journal of Molecular Evolution 16:111-120.
2. Kumar S., Stecher G., Suleski M., Sanderford M., Sharma S., and Tamura K. (2024). Molecular Evolutionary Genetics Analysis Version 12 for adaptive and green computing. Molecular Biology and Evolution 41:1-9.
Disclaimer: While every effort has been made to ensure the accuracy of the caption, it is provided "as is" without warranty of any kind. Users are advised to thoroughly review the caption before its use for any purpose and report any errors or issues to the authors at www.megasoftware.net. The authors and their employers disclaim any liability for damages, including but not limited to special or …

## Sheet: tef
	V046	Niesslia_aeruginosa_CBS_264_89	Niesslia_artocarpi_CBS_582_73	Niesslia_cladoniicola_CBS_960_73	Niesslia_clarkii_CBS_170_74	Niesslia_exilis_CBS_426_66	Niesslia_grisescens_CBS_599_88	Niesslia_ilicifolia_CBS_459_74	Niesslia_ligustica_CBS_684_95	Niesslia_loricata_CBS_778_69	Niesslia_mucida_CBS_404_66	Niesslia_tenuis_CBS_432_66	Acremonium_nigrosclerotium_CBS_154_72	Acremonium_guillematii_CBS_766_69	Acremonium_incrustatum_CBS_159_70	Acremonium_potronii_CBS_589_90	Acremonium_cavaraeanum_CBS_101149	Acremonium_persicinum_CBS_110646	Acremonium_persicinum_CBS_330_80	Cephalosporium_ballagii_CBS_134_33	Myrtacremonium_eucalypti_CBS_142161	Eucasphaeria_capensis_CBS_120028	Eucasphaeria_rustici_CBS_142085	Rosasphaeria_moravica_CBS_124270	Cylindromonium_dirinariae_TNSL131533	Cylindromonium_eugeniicola_CPC_37170	Cylindromonium_lichenicola_CBS_415_70A	Cylindromonium_lichenicola_CBS_303_70	Cylindromonium_rhabdosporum_CBS_438_66	Phialoseptomonium_eucalypti_CBS_145542	Trichonectria_anisospora_KRAM_L_74391	Trichonectria_rubefaciens_Etayo_29085_1_hb_Etayo	Trichonectria_rubefaciens_KRAM_L_74390	Trichonectria_sp_KRAM_L_74384	Trichonectria_sp_Etayo_29_8_LPB	Trichonectria_sp_KRAM_L_74385	Nothoacremonium_subcylindricum_CBS_416_68	Nothoacremonium_subcylindricum_CBS_190_70	Nothoacremonium_exiguum_CBS_587_73	Nothoacremonium_vesiculophorum_CBS_397_70B
V046
Niesslia_aeruginosa_CBS_264_89	0.163462
Niesslia_artocarpi_CBS_582_73	0.153372	0.115232
Niesslia_cladoniicola_CBS_960_73	0.156399	0.0810923	0.0883477
Niesslia_clarkii_CBS_170_74	0.174601	0.0326134	0.0909793	0.0745302
Niesslia_exilis_CBS_426_66	0.15187	0.107694	0.104682	0.0718573	0.0907559
Niesslia_grisescens_CBS_599_88	0.151066	0.075391	0.0883477	0.0560086	0.0565065	0.0909793
Niesslia_ilicifolia_CBS_459_74	0.139438	0.084038	0.0946895	0.0686143	0.0684242	0.0619567	0.0813083
Niesslia_ligustica_CBS_684_95	0.129903	0.0714647	0.0690679	0.0558902	0.0686143	0.094175	0.0684242	0.0745302
Niesslia_loricata_CBS_778_69	0.134091	0.0619567	0.104989	0.0844314	0.0622394	0.0976351	0.0716486	0.0684242	0.0776211
Niesslia_mucida_CBS_404_66	0.157427	0.132633	0.139155	0.112633	0.115232	0.10827	0.118591	0.0782107	0.133358	0.090559
Niesslia_tenuis_CBS_432_66	0.182612	0.0873771	0.100647	0.0743781	0.0903889	0.0985097	0.0939578	0.107447	0.0807378	0.103727	0.143912
Acremonium_nigrosclerotium_CBS_154_72	0.147406	0.100647	0.0793492	0.0773565	0.0907559	0.114129	0.0838806	0.0902459	0.041275	0.103727	0.129163	0.0900418
Acremonium_guillematii_CBS_766_69	0.156958	0.156462	0.127283	0.122351	0.145184	0.148765	0.114473	0.15381	0.115932	0.144365	0.168029	0.159294	0.127732
Acremonium_incrustatum_CBS_159_70	0.136971	0.120926	0.11304	0.110774	0.100443	0.114362	0.124822	0.0937677	0.104402	0.121393	0.126471	0.135539	0.0878102	0.102752
Acremonium_potronii_CBS_589_90	0.139033	0.120578	0.104989	0.103727	0.0967202	0.121145	0.117149	0.107229	0.111014	0.110227	0.107447	0.12767	0.0873771	0.101439	0.0560086
Acremonium_cavaraeanum_CBS_101149	0.114563	0.127843	0.127334	0.117994	0.143551	0.136132	0.136132	0.139997	0.111578	0.128281	0.159621	0.131347	0.105324	0.130304	0.088066	0.0875805
Acremonium_persicinum_CBS_110646	0.135961	0.133766	0.120126	0.1197	0.116356	0.115232	0.126471	0.0852156	0.0988544	0.126888	0.134669	0.136474	0.100878	0.109674	0.102442	0.0981915	0.137681
Acremonium_persicinum_CBS_330_80	0.117968	0.155119	0.1299	0.132633	0.164263	0.169048	0.136474	0.160583	0.136132	0.128545	0.140761	0.150153	0.125093	0.137679	0.111902	0.128545	0.103727	0.141189
Cephalosporium_ballagii_CBS_134_33	0.177809	0.0870498	0.107694	0.0805996	0.096848	0.115232	0.100878	0.10704	0.0713059	0.103418	0.142656	0.0241082	0.0872001	0.163406	0.142656	0.134509	0.131769	0.147491	0.150153
Myrtacremonium_eucalypti_CBS_142161	0.118343	0.0722703	0.0862923	0.0791484	0.0633885	0.0854159	0.0663953	0.0567969	0.0535192	0.0507365	0.0990769	0.108949	0.0952629	0.128054	0.112928	0.112296	0.145278	0.103778	0.143497	0.108419
Eucasphaeria_capensis_CBS_120028	0.182612	0.104149	0.118591	0.125724	0.0981915	0.132633	0.118932	0.0978999	0.136846	0.125394	0.116356	0.146813	0.164787	0.183756	0.147878	0.129163	0.147878	0.141189	0.18753	0.14584	0.116292
Eucasphaeria_rustici_CBS_142085	0.164655	0.0873771	0.114914	0.121978	0.0749105	0.128839	0.101423	0.0846671	0.121671	0.100647	0.101137	0.138628	0.148295	0.164299	0.125394	0.100267	0.129163	0.118932	0.159621	0.123771	0.0952629	0.0382412
Rosasphaeria_moravica_CBS_124270	0.196858	0.114129	0.111014	0.110774	0.0973974	0.128545	0.111281	0.0873771	0.118278	0.110227	0.107968	0.124038	0.121671	0.188685	0.140364	0.129517	0.136474	0.133766	0.142656	0.123829	0.119684	0.0821089	0.0787301
Cylindromonium_dirinariae_TNSL131533	0.146572	0.176629	0.152687	0.149927	0.164546	0.17864	0.149051	0.149051	0.146247	0.143982	0.144605	0.171907	0.130505	0.158898	0.122365	0.121787	0.134073	0.146739	0.108247	0.151731	0.134984	0.180585	0.155815	0.16801
Cylindromonium_eugeniicola_CPC_37170	0.121156	0.129163	0.110655	0.115953	0.114914	0.138143	0.122678	0.104989	0.112633	0.111281	0.120126	0.136474	0.108599	0.139598	0.085528	0.0912293	0.123071	0.113936	0.0921361	0.143551	0.121711	0.160583	0.141189	0.132981	0.0842514
Cylindromonium_lichenicola_CBS_415_70A	0.120074	0.189037	0.158917	0.164977	0.181027	0.156941	0.181506	0.156532	0.174181	0.159621	0.161164	0.17271	0.149051	0.184414	0.119214	0.144605	0.132745	0.141703	0.0942844	0.177078	0.163255	0.19765	0.194056	0.180179	0.0675219	0.0877584
Cylindromonium_lichenicola_CBS_303_70	0.119335	0.186148	0.161111	0.171237	0.182687	0.155525	0.183154	0.158787	0.176008	0.157781	0.159188	0.174576	0.151482	0.181528	0.122314	0.143222	0.131769	0.140364	0.0944189	0.178836	0.161168	0.194451	0.190949	0.177626	0.0675219	0.0915055	0
Cylindromonium_rhabdosporum_CBS_438_66	0.136448	0.162126	0.156433	0.132315	0.139661	0.136132	0.143222	0.132981	0.125724	0.139661	0.179815	0.151102	0.131769	0.169044	0.118278	0.120926	0.143551	0.115579	0.129163	0.155119	0.138988	0.208483	0.187034	0.170371	0.108577	0.130754	0.0708436	0.0749105
Phialoseptomonium_eucalypti_CBS_145542	0.15395	0.176553	0.164226	0.14672	0.173365	0.173979	0.153854	0.161111	0.14518	0.164787	0.158626	0.189226	0.149732	0.177715	0.129517	0.133358	0.157467	0.152812	0.14672	0.171719	0.155352	0.161111	0.147878	0.208479	0.0945799	0.0918078	0.112332	0.115579	0.160583
Trichonectria_anisospora_KRAM_L_74391	0.115534	0.145047	0.128681	0.132849	0.136447	0.151136	0.141317	0.137435	0.120106	0.123194	0.184655	0.150699	0.136732	0.147866	0.141681	0.127373	0.132215	0.138313	0.128332	0.146372	0.121433	0.173427	0.173864	0.158799	0.0862128	0.129507	0.0867792	0.0872379	0.0610473	0.170948
Trichonectria_rubefaciens_Etayo_29085_1_hb_Etayo	0.119335	0.153572	0.147491	0.117513	0.131543	0.128545	0.13507	0.128545	0.124581	0.131543	0.167032	0.135539	0.12767	0.149217	0.114129	0.106746	0.142923	0.107694	0.111281	0.142656	0.122793	0.190494	0.165867	0.173791	0.0910076	0.122314	0.0708436	0.0749105	0.0382412	0.141189	0.0644418
Trichonectria_rubefaciens_KRAM_L_74390	0.119737	0.153816	0.147878	0.120926	0.131769	0.132027	0.135289	0.128839	0.124822	0.131769	0.170787	0.139082	0.127843	0.149699	0.114362	0.110103	0.143222	0.107968	0.111578	0.142923	0.123106	0.194451	0.166222	0.177626	0.0913087	0.122678	0.0710725	0.0751383	0.0383294	0.144727	0.0646282	0.00260078
Trichonectria_sp_KRAM_L_74384	0.110819	0.157276	0.151894	0.114129	0.13507	0.120926	0.131543	0.120926	0.124822	0.138839	0.158419	0.139082	0.120578	0.147957	0.11038	0.106643	0.131769	0.100443	0.121978	0.142923	0.130038	0.190075	0.173143	0.169989	0.0877584	0.118278	0.0576632	0.0619567	0.041089	0.133766	0.0680672	0.024163	0.0269126
Trichonectria_sp_Etayo_29_8_LPB	0.15395	0.17345	0.181536	0.143551	0.150437	0.150753	0.158787	0.132633	0.147878	0.142656	0.174166	0.150153	0.142923	0.169601	0.124822	0.13507	0.139356	0.118278	0.125724	0.142923	0.141692	0.190075	0.162126	0.17345	0.0877584	0.129517	0.0706408	0.0747077	0.0592662	0.148743	0.0880719	0.0356278	0.0328376	0.0384402
Trichonectria_sp_KRAM_L_74385	0.118343	0.149901	0.151102	0.13582	0.142656	0.147491	0.139661	0.143551	0.135539	0.131347	0.195905	0.139661	0.149682	0.171793	0.151102	0.142218	0.143222	0.132633	0.152338	0.142923	0.129468	0.189346	0.177293	0.164786	0.100923	0.133358	0.076958	0.0776211	0.0815498	0.168495	0.0605653	0.0782107	0.0784579	0.0714647	0.0813083
Nothoacremonium_subcylindricum_CBS_416_68	0.124422	0.125394	0.0988544	0.0944189	0.104149	0.121978	0.100878	0.100878	0.0946895	0.125394	0.141646	0.132027	0.0842216	0.108928	0.0681185	0.084038	0.0953098	0.0985097	0.111578	0.143551	0.127655	0.173365	0.153318	0.139997	0.105203	0.0686143	0.114549	0.117739	0.121145	0.134669	0.123883	0.121145	0.121393	0.10704	0.140364	0.140364
Nothoacremonium_subcylindricum_CBS_190_70	0.120175	0.125394	0.0918078	0.0944189	0.104149	0.114623	0.100878	0.100878	0.0878102	0.125394	0.141646	0.124581	0.0842216	0.108928	0.0681185	0.084038	0.0953098	0.0915055	0.111578	0.13582	0.120032	0.164787	0.14518	0.139997	0.105203	0.0686143	0.107225	0.110563	0.113925	0.126888	0.119498	0.113925	0.114129	0.100119	0.132633	0.132633	0.0052356
Nothoacremonium_exiguum_CBS_587_73	0.158001	0.111014	0.102076	0.114914	0.0973974	0.148743	0.107694	0.126083	0.104989	0.125724	0.161672	0.117513	0.094175	0.112242	0.0944189	0.0909793	0.11304	0.0981915	0.121671	0.135539	0.131989	0.130754	0.123943	0.137249	0.126218	0.0782107	0.133345	0.136132	0.13582	0.143198	0.137061	0.128281	0.128545	0.131347	0.151102	0.139356	0.0558902	0.0558902
Nothoacremonium_vesiculophorum_CBS_397_70B	0.124925	0.094175	0.0996227	0.0985097	0.0981915	0.1197	0.104989	0.105686	0.0883477	0.111902	0.139705	0.114623	0.0846671	0.109674	0.075391	0.0749105	0.0849286	0.096436	0.112254	0.136474	0.117875	0.138143	0.127334	0.141646	0.124347	0.0729381	0.127391	0.126471	0.145663	0.127808	0.137852	0.136846	0.137249	0.132633	0.164787	0.133358	0.0567196	0.0567196	0.0472652

## Sheet: tef caption
Table. Estimates of Evolutionary Divergence between Sequences
The number of base substitutions per site from between sequences are shown. Analyses were conducted using the Kimura 2-parameter model [1]. The rate variation among sites was modeled with a gamma distribution (shape parameter = 1). The analytical procedure encompassed 40 coding nucleotide sequences using 1st, 2nd, 3rd, and non-coding positions. The partial deletion option was applied to eliminate…
1. Kimura M. (1980). A simple method for estimating evolutionary rate of base substitutions through comparative studies of nucleotide sequences. Journal of Molecular Evolution 16:111-120.
2. Kumar S., Stecher G., Suleski M., Sanderford M., Sharma S., and Tamura K. (2024). Molecular Evolutionary Genetics Analysis Version 12 for adaptive and green computing. Molecular Biology and Evolution 41:1-9.
Disclaimer: While every effort has been made to ensure the accuracy of the caption, it is provided "as is" without warranty of any kind. Users are advised to thoroughly review the caption before its use for any purpose and report any errors or issues to the authors at www.megasoftware.net. The authors and their employers disclaim any liability for damages, including but not limited to special or …
